# Supplementary material for: An EST screen from the annelid Pomatoceros lamarckii reveals patterns of gene loss and gain in animals
Source: BMC Evol Biol. 2009 Sep 25;9:240. doi: 10.1186/1471-2148-9-240 (PMC2762978; doi:10.1186/1471-2148-9-240)
Supplement: Additional file 2 — A complete list of 59 orthologous proteins that were used for the phylogenetic analysis. The table lists 59 orthologues and their accession numbers that were used for the phylogenetic analysis. Note that the genes are listed as 60 orthologues because in one case (EEF2) the orthologous ESTs from P. lamarckii aligned to discrete regions of this gene. Therefore the two genes are listed as 'a' and 'b' forms. [file 1471-2148-9-240-S2.XLS]

## Sheet: Sheet1
		Species/orthologues	14-3-3	ACAA2	ARIH1	ARPC1A	ATP5B	BTF3	CALR	CHIT1	CHMP48	COPS6	CPA2	CYC1	CYC5	EEF2a	EEF2b	EIF3S3	FUCA2	GABARAP	GLUL	GOT1	GTPBP4	H3	HIBCH	HSP70	MAT1A	NDUFS7	NDUFV1	NPR2	PPP1R7	PRKACB	RAB11B	RAN	RHOA	RPL4	RPL5	RPL7	RPL7A	RPL8	RPL9	RPL15	RPL18A	RPLP0	RPS2	RPS3	RPS3A	RPS7	RPS13
		Pomatoceros lamarckii	Contig496	Contig420	Pl_xlvo_17c09	Pl_xlvo_13d11	Contig160	Contig493	Contig49	Pl_xlvo_19e11	Pl_xlvo_10e10	Pl_xlvo_08e03	Contig322	Pl_xlvo_21b10	Pl_xlvo_21g10	Pl_xlvo_21h07	Contig527	Pl_xlvo_17f12	Pl_xlvo_14c08	Pl_xlvo_04c10	Contig20	Pl_xlvo_22f01	Pl_xlvo_16d05	Contig318	Pl_ylvo_12b07	Contig507	Pl_xlvo_02b08	Contig343	Pl_xlvo_19e05	Contig175	Pl_xlvo_21f01	Contig452	Contig186	Pl_xlvo_04g12	Pl_xlvo_20b04	Contig537	Contig477	Contig505	Contig547	Contig540	Contig438	Contig447	Contig406	Contig550	Contig543	Contig113	Contig534	Contig500	Contig398
		Ceanorhabditis elegans	gi|3878744|emb|CAA98138.1| Hypothetical protein M117.2 [Caenorhabditis elegans]	gi|17553538|ref|NP_499752.1| F53A2.7 [Caenorhabditis elegans]	gi|25144228|ref|NP_491749.2| ARI (ubiquitin ligase Ariadne) homolog family member (ari-1) [Caenorhabditis elegans]	gi|17556568|ref|NP_499570.1| ARp2/3 compleX component family member (arx-3) [Caenorhabditis elegans]	gi|25144756|ref|NP_498111.2| ATP synthase subunit family member (atp-2) [Caenorhabditis elegans]	gi|2493356|sp|Q18885|BTF3_CAEEL Transcription factor BTF3 homolog (Inhibitor of cell death 1)	gi|17565428|ref|NP_504575.1| CalReTiculin family member (crt-1) [Caenorhabditis elegans]	gi|48617993|gb|BW482129.1|BW482129 BW482129 Nori Satoh unpublished cDNA library, mature adult whole animal Ciona intestinalis cDNA clone cima047k11 5', mRNA sequence	gi|17532563|ref|NP_495337.1| Temporarily Assigned Gene name family member (tag-309) [Caenorhabditis elegans]	gi|17543986|ref|NP_502557.1| COP-9 SigNalosome subunit family member (csn-6) [Caenorhabditis elegans]	gi|25143424|ref|NP_490776.2| Y18H1A.9 [Caenorhabditis elegans]	gi|17506225|ref|NP_492207.1| C54G4.8 [Caenorhabditis elegans]	gi|17539604|ref|NP_500629.1| E04A4.7 [Caenorhabditis elegans]	gi|17506493|ref|NP_492457.1| Elongation FacTor family member (eft-2) [Caenorhabditis elegans]	gi|17506493|ref|NP_492457.1| Elongation FacTor family member (eft-2) [Caenorhabditis elegans]	gi|17505955|ref|NP_491370.1| Eukaryotic Initiation Factor family member (eif-3.H) [Caenorhabditis elegans]	gi|17570231|ref|NP_510020.1| alpha-L-fucosidase precursor (XM720) [Caenorhabditis elegans]	gi|17535125|ref|NP_495277.1| LC3, GABARAP and GATE-16 family member (lgg-1) [Caenorhabditis elegans]	gi|17544380|ref|NP_502917.1| GLutamiNe synthetase (glutamate-ammonia ligase) family member (gln-3) [Caenorhabditis elegans]	gi|17569539|ref|NP_510709.1| T01C8.5 [Caenorhabditis elegans]	gi|25145600|ref|NP_741288.1| T07A9.9a [Caenorhabditis elegans]	gi|860702|gb|AAB04902.1| Histone protein 71 [Caenorhabditis elegans]	gi|25144157|ref|NP_741143.1| F09F7.4a [Caenorhabditis elegans]	gi|156352|gb|AAA28078.1| heat shock protein 70A	gi|17538494|ref|NP_500872.1| C06E7.1a [Caenorhabditis elegans]	gi|17509685|ref|NP_492445.1| W10D5.2 [Caenorhabditis elegans]	gi|17531727|ref|NP_496376.1| NADH Ubiquinone Oxidoreductase family member (nuo-1) [Caenorhabditis elegans]	gi|32562827|ref|NP_491379.2| guanylyl cyclase (144.9 kD) (1F75) [Caenorhabditis elegans]	gi|17531555|ref|NP_495634.1| C06A8.6 [Caenorhabditis elegans]	gi|25141300|ref|NP_740954.1| protein KINase family member (kin-1) [Caenorhabditis elegans]	gi|17507543|ref|NP_490675.1| RAB family member (rab-11.1) [Caenorhabditis elegans]	gi|17553976|ref|NP_499369.1| associated with RAN (nuclear import/export) function family member (ran-1) [Caenorhabditis elegans]	gi|17541992|ref|NP_502959.1| RHO (small G protein) family member (rho-1) [Caenorhabditis elegans]	gi|7331881|gb|AAF60569.1| Ribosomal protein, small subunit protein 4 [Caenorhabditis elegans]	gi|3877501|emb|CAA90251.1| Hypothetical protein F54C9.5 [Caenorhabditis elegans]	gi|39595277|emb|CAE60314.1| Hypothetical protein CBG03905 [Caenorhabditis briggsae]	gi|39587585|emb|CAE58523.1| Hypothetical protein CBG01675 [Caenorhabditis briggsae]	gi|51701903|sp|Q9XVF7|RL8_CAEEL 60S ribosomal protein L8	gi|17554746|ref|NP_498660.1| Ribosomal Protein, Large subunit family member (rpl-9) [Caenorhabditis elegans]	gi|3122697|sp|P91374|RL15_CAEEL 60S ribosomal protein L15	gi|17542004|ref|NP_500630.1| Ribosomal Protein, Large subunit family member (rpl-20) [Caenorhabditis elegans]	gi|3876334|emb|CAB02098.1| Hypothetical protein F25H2.10 [Caenorhabditis elegans]	gi|9802889|gb|AAF99899.1| Ribosomal protein, small subunit protein 2 [Caenorhabditis elegans]	gi|17554770|ref|NP_498349.1| Ribosomal Protein, Small subunit family member (rps-3) [Caenorhabditis elegans]	gi|3877714|emb|CAA83605.1| Hypothetical protein F56F3.5 [Caenorhabditis elegans]	gi|3925370|emb|CAB00058.1| Hypothetical protein ZC434.2 [Caenorhabditis elegans]	gi|17554774|ref|NP_498393.1| Ribosomal Protein, Small subunit family member (rps-13) [Caenorhabditis elegans]
		Anopheles gambiae	gi|55234182|gb|EAA01035.2| ENSANGP00000012072 [Anopheles gambiae str. PEST]	gi|31199953|ref|XP_308924.1| ENSANGP00000013285 [Anopheles gambiae]	gi|31201707|ref|XP_309801.1| ENSANGP00000018236 [Anopheles gambiae]	gi|31237697|ref|XP_319655.1| ENSANGP00000013885 [Anopheles gambiae]	gi|31240019|ref|XP_320423.1| ENSANGP00000016868 [Anopheles gambiae]	Anopheles ENSANGP00000011509	gi|31208299|ref|XP_313116.1| ENSANGP00000012895 [Anopheles gambiae str. PEST]	gi|31199821|ref|XP_308858.1| ENSANGP00000021620 [Anopheles gambiae]	gi|31212691|ref|XP_315330.1| ENSANGP00000020979 [Anopheles gambiae]	gi|31223431|ref|XP_317307.1| ENSANGP00000006844 [Anopheles gambiae]	gi|31227353|ref|XP_317868.1| ENSANGP00000020016 [Anopheles gambiae]	gi|31199747|ref|XP_308821.1| ENSANGP00000021712 [Anopheles gambiae]	gi|31202411|ref|XP_310154.1| ENSANGP00000020091 [Anopheles gambiae str. PEST]	gi|31197813|ref|XP_307854.1| ENSANGP00000018623 [Anopheles gambiae str. PEST]	gi|31197813|ref|XP_307854.1| ENSANGP00000018623 [Anopheles gambiae str. PEST]	gi|31239135|ref|XP_319981.1| ENSANGP00000016885 [Anopheles gambiae]	gi|31199175|ref|XP_308535.1| ENSANGP00000015968 [Anopheles gambiae]	gi|31206551|ref|XP_312238.1| ENSANGP00000023684 [Anopheles gambiae str. PEST]	gi|31207273|ref|XP_312603.1| ENSANGP00000014914 [Anopheles gambiae]	gi|31208113|ref|XP_313023.1| ENSANGP00000011707 [Anopheles gambiae]	gi|31199531|ref|XP_308713.1| ENSANGP00000021465 [Anopheles gambiae]	gi|55240188|gb|EAA09847.2| ENSANGP00000016066 [Anopheles gambiae str. PEST]	gi|31208011|ref|XP_312972.1| ENSANGP00000024573 [Anopheles gambiae]	gi|118785980|ref|XP_315042.3| AGAP004944-PA [Anopheles gambiae str. PEST]	gi|30179019|gb|EAA03629.2| ENSANGP00000018620 [Anopheles gambiae str. PEST]	gi|31207945|ref|XP_312939.1| ENSANGP00000014787 [Anopheles gambiae]	gi|31235128|ref|XP_319184.1| ENSANGP00000012416 [Anopheles gambiae]	gi|31197687|ref|XP_307791.1| ENSANGP00000012934 [Anopheles gambiae]	gi|31233812|ref|XP_318952.1| ENSANGP00000015763 [Anopheles gambiae]	gi|31242643|ref|XP_321752.1| ENSANGP00000016916 [Anopheles gambiae str. PEST]	gi|30176868|gb|EAA44608.1| ENSANGP00000024026 [Anopheles gambiae str. PEST]	gi|31198457|ref|XP_308176.1| ENSANGP00000021540 [Anopheles gambiae]	gi|31210169|ref|XP_314051.1| ENSANGP00000024640 [Anopheles gambiae str. PEST]	gi|55245964|gb|EAA04244.3| ENSANGP00000013302 [Anopheles gambiae str. PEST]	gi|2809379|gb|AAB97731.1| ribosomal protein L5 [Anopheles gambiae]	gi|55235221|gb|EAA14847.2| ENSANGP00000013959 [Anopheles gambiae str. PEST]	gi|30175864|gb|EAA11704.2| ENSANGP00000025329 [Anopheles gambiae str. PEST]	gi|51701900|sp|Q9U9L2|RL8_ANOGA 60S ribosomal protein L8	gi|118780493|ref|XP_310188.3| AGAP009508-PA [Anopheles gambiae str. PEST]	gi|55239622|gb|EAL40195.1| ENSANGP00000026442 [Anopheles gambiae str. PEST]	gi|158300295|ref|XP_320252.4| AGAP012284-PA [Anopheles gambiae str. PEST]	gi|30176940|gb|EAA08855.2| ENSANGP00000011832 [Anopheles gambiae str. PEST]	gi|55243894|gb|EAA06099.2| ENSANGP00000015322 [Anopheles gambiae str. PEST]	gi|31241449|ref|XP_321155.1| ENSANGP00000020844 [Anopheles gambiae]	gi|118783831|ref|XP_313275.3| AGAP003532-PA [Anopheles gambiae str. PEST]	gi|30176494|gb|EAA09923.2| ENSANGP00000016949 [Anopheles gambiae str. PEST]	gi|118787292|ref|XP_315982.2| AGAP005947-PA [Anopheles gambiae str. PEST]
		Drosophila melanogaster	gi|24647891|ref|NP_732312.1| CG31196-PC, isoform C [Drosophila melanogaster]	gi|17648125|ref|NP_523528.1| CG4600-PA [Drosophila melanogaster]	gi|17737365|ref|NP_523399.1| CG5659-PA, isoform A [Drosophila melanogaster]	gi|24584206|ref|NP_723845.1| CG8978-PB, isoform B [Drosophila melanogaster]	gi|24638766|ref|NP_726631.1| CG11154-PA, isoform A [Drosophila melanogaster]	gi|74828351|sp|Q9U9Q7|Q9U9Q7_DROME BcDNA.GM05329	gi|24645441|ref|NP_524293.2| CG9429-PA [Drosophila melanogaster]	gi|24656434|ref|NP_647768.2| CG1869-PA [Drosophila melanogaster]	gi|28573949|ref|NP_610462.3| CG8055-PA [Drosophila melanogaster]	gi|17738125|ref|NP_524451.1| CG6932-PA [Drosophila melanogaster]	gi|24583124|ref|NP_609309.1| CG4017-PA [Drosophila melanogaster]	gi|24658292|ref|NP_647958.1| CG4769-PA [Drosophila melanogaster]	gi|17137228|ref|NP_477176.1| CG17903-PA [Drosophila melanogaster]	gi|24585709|ref|NP_525105.2| CG2238-PA, isoform A [Drosophila melanogaster]	gi|24585709|ref|NP_525105.2| CG2238-PA, isoform A [Drosophila melanogaster]	gi|45549263|ref|NP_524834.2| CG9124-PA, isoform A [Drosophila melanogaster]	gi|28574930|ref|NP_788497.1| CG33047-PB, isoform B [Drosophila melanogaster]	gi|24641085|ref|NP_727447.1| CG32672-PA [Drosophila melanogaster]	gi|24641292|ref|NP_511123.2| CG1743-PC, isoform C [Drosophila melanogaster]	gi|24654046|ref|NP_725534.1| CG8430-PB, isoform B [Drosophila melanogaster]	gi|19921908|ref|NP_610484.1| CG8801-PA [Drosophila melanogaster]	gi|8070|emb|CAA32434.1| H3 histone [Drosophila melanogaster]	gi|28571729|ref|NP_650453.3| CG5044-PA, isoform A [Drosophila melanogaster]	gi|25009896|gb|AAN71116.1| AT28834p [Drosophila melanogaster]	gi|452838|emb|CAA54567.1| S-adenosylmethionine synthetase; methionine adenosyltransferase [Drosophila melanogaster]	gi|18859983|ref|NP_573097.1| CG9172-PA, isoform A [Drosophila melanogaster]	gi|19920794|ref|NP_608987.1| CG9140-PA [Drosophila melanogaster]	gi|24647268|ref|NP_650505.2| CG31183-PA [Drosophila melanogaster]	gi|21358617|ref|NP_650619.1| CG5851-PA [Drosophila melanogaster]	gi|45552299|ref|NP_995672.1| CG4379-PC, isoform C [Drosophila melanogaster]	gi|17944208|gb|AAL47999.1| GM06568p [Drosophila melanogaster]	gi|21356159|ref|NP_651969.1| CG1404-PA, isoform A [Drosophila melanogaster]	gi|19549710|ref|NP_599135.1| CG8416-PB, isoform B [Drosophila melanogaster]	gi|40882499|gb|AAR96161.1| RE57333p [Drosophila melanogaster]	gi|116007382|ref|NP_001036387.1| Ribosomal protein L5 CG17489-PA, isoform A [Drosophila melanogaster]	gi|19528543|gb|AAL90386.1| RH04903p [Drosophila melanogaster]	gi|806545|emb|CAA58023.1| ribosomal protein L7a [Drosophila melanogaster]	gi|48958421|gb|AAT47764.1| RH21963p [Drosophila melanogaster]	gi|17137198|ref|NP_477161.1| CG6141-PA, isoform A [Drosophila melanogaster]	gi|30923794|gb|EAA46271.1| CG17420-PA.3 [Drosophila melanogaster]	gi|730537|sp|P41093|RL18A_DROME 60S ribosomal protein L18a	gi|18447548|gb|AAL68335.1| RE74511p [Drosophila melanogaster]	gi|288084|emb|CAA48872.1| ribosoaml protein S2 [Drosophila melanogaster]	gi|17136324|ref|NP_476632.1| CG6779-PA [Drosophila melanogaster]	gi|17864162|ref|NP_524618.1| CG2168-PA, isoform A [Drosophila melanogaster]	gi|17945449|gb|AAL48778.1| RE18653p [Drosophila melanogaster]	gi|17136832|ref|NP_476938.1| CG13389-PA, isoform A [Drosophila melanogaster]
		Homo sapiens	gi|30584583|gb|AAP36544.1| Homo sapiens tyrosine 3-monooxygenase/tryptophan 5-monooxygenase activation protein, epsilon polypeptide [synthetic construct]	gi|5174429|ref|NP_006102.1| acetyl-coenzyme A acyltransferase 2 [Homo sapiens]	gi|6453815|ref|NP_005735.1| ariadne homolog, ubiquitin-conjugating enzyme E2 binding protein, 1 [Homo sapiens]	gi|22907052|ref|NP_006400.2| actin related protein 2/3 complex subunit 1A [Homo sapiens]	gi|32189394|ref|NP_001677.2| ATP synthase, H+ transporting, mitochondrial F1 complex, beta subunit precursor [Homo sapiens]	gi|20070130|ref|NP_001198.2| basic transcription factor 3 isoform B [Homo sapiens]	gi|4757900|ref|NP_004334.1| calreticulin precursor [Homo sapiens]	gi|4502809|ref|NP_003456.1| chitotriosidase [Homo sapiens]	gi|28827795|ref|NP_789782.1| chromatin modifying protein 4B [Homo sapiens]	gi|34147637|ref|NP_006824.2| COP9 signalosome subunit 6 [Homo sapiens]	gi|4502999|ref|NP_001860.1| carboxypeptidase A2 (pancreatic) [Homo sapiens]	gi|21359867|ref|NP_001907.2| cytochrome c-1 [Homo sapiens]	gi|11128019|ref|NP_061820.1| cytochrome c [Homo sapiens]	gi|4503483|ref|NP_001952.1| eukaryotic translation elongation factor 2 [Homo sapiens]	gi|4503483|ref|NP_001952.1| eukaryotic translation elongation factor 2 [Homo sapiens]	gi|4503515|ref|NP_003747.1| eukaryotic translation initiation factor 3, subunit 3 gamma, 40kDa [Homo sapiens]	gi|40068512|ref|NP_114409.2| fucosidase, alpha-L- 2, plasma [Homo sapiens]	gi|6005764|ref|NP_009209.1| GABA(A) receptor-associated protein [Homo sapiens]	gi|19923206|ref|NP_002056.2| glutamine synthetase [Homo sapiens]	gi|4504067|ref|NP_002070.1| aspartate aminotransferase 1 [Homo sapiens]	gi|6912532|ref|NP_036473.1| G protein-binding protein CRFG [Homo sapiens]	gi|50960584|gb|AAH74969.1| H3/o protein [Homo sapiens]	gi|37594471|ref|NP_055177.2| 3-hydroxyisobutyryl-Coenzyme A hydrolase isoform 1 [Homo sapiens]	gi|5729877|ref|NP_006588.1| heat shock 70kDa protein 8 isoform 1 [Homo sapiens]	gi|4557737|ref|NP_000420.1| methionine adenosyltransferase I, alpha [Homo sapiens]	gi|38524585|ref|NP_077718.2| NADH-ubiquinone oxidoreductase Fe-S protein 7 [Homo sapiens]	gi|20149568|ref|NP_009034.2| NADH dehydrogenase (ubiquinone) flavoprotein 1, 51kDa [Homo sapiens]	gi|4580422|ref|NP_003986.2| natriuretic peptide receptor B isoform b precursor [Homo sapiens]	gi|4506013|ref|NP_002703.1| protein phosphatase 1, regulatory subunit 7 [Homo sapiens]	gi|33636738|ref|NP_891993.1| cAMP-dependent protein kinase catalytic subunit beta isoform 1 [Homo sapiens]	gi|4758986|ref|NP_004209.1| RAB11B, member RAS oncogene family [Homo sapiens]	gi|5453555|ref|NP_006316.1| ras-related nuclear protein [Homo sapiens]	gi|10835049|ref|NP_001655.1| ras homolog gene family, member A [Homo sapiens]	gi|20269858|gb|AAM18074.1|AF497481_1 ribosomal protein S4 [Homo sapiens]	gi|81097641|gb|AAI09371.1| Ribosomal protein L5 [Homo sapiens]	gi|14250762|gb|AAH08850.1| Ribosomal protein L7 [Homo sapiens]	gi|4506661|ref|NP_000963.1| ribosomal protein L7a [Homo sapiens]	gi|15341853|gb|AAH13104.1| Ribosomal protein L8 [Homo sapiens]	gi|15431303|ref|NP_000652.2| ribosomal protein L9 [Homo sapiens]	gi|54696212|gb|AAV38478.1| ribosomal protein L15 [Homo sapiens]	gi|11415026|ref|NP_000971.1| ribosomal protein L18a [Homo sapiens]	gi|12654583|gb|AAH01127.1| Ribosomal protein P0 [Homo sapiens]	gi|48734721|gb|AAH71673.1| Ribosomal protein S2 [Homo sapiens]	gi|15718687|ref|NP_000996.2| ribosomal protein S3 [Homo sapiens]	gi|45219787|gb|AAH66926.1| Ribosomal protein S3a [Homo sapiens]	gi|4506741|ref|NP_001002.1| ribosomal protein S7 [Homo sapiens]	gi|4506685|ref|NP_001008.1| ribosomal protein S13 [Homo sapiens]
		Apis mellifera	gi|48096523|ref|XP_392479.1| PREDICTED: similar to ENSANGP00000012072 [Apis mellifera]	gi|48097100|ref|XP_391843.1| PREDICTED: similar to ENSANGP00000013285 [Apis mellifera]	gi|66499602|ref|XM_396912.2| PREDICTED: Apis mellifera similar to ENSANGP00000018236 (LOC413468), mRNA	gi|48096310|ref|XP_392430.1| PREDICTED: similar to SOP2 [Apis mellifera]	gi|66523670|ref|XP_624156.1| PREDICTED: similar to GA10801-PA [Apis mellifera]	gi|110766509|ref|XP_001122345.1| PREDICTED: similar to bicaudal CG3644-PA, isoform A [Apis mellifera]	gi|66545506|ref|XP_392689.2| PREDICTED: similar to calreticulin [Apis mellifera]	gi|66511507|ref|XP_623995.1| PREDICTED: similar to chitinase 1 [Apis mellifera]	gi|66551959|ref|XP_395324.2| PREDICTED: similar to CG8055-PA [Apis mellifera]	gi|66517238|ref|XP_393678.2| PREDICTED: similar to COP9 complex subunit 6 [Apis mellifera]	gi|66559019|ref|XP_623922.1| PREDICTED: similar to CG17633-PA, partial [Apis mellifera]	gi|66518223|ref|XP_397047.2| PREDICTED: similar to CG4769-PA [Apis mellifera]	gi|56405005|sp|P00038|CYC_APIME Cytochrome c	gi|66508439|ref|XP_392691.2| PREDICTED: similar to translation elongation factor 2 [Apis mellifera]	gi|66508439|ref|XP_392691.2| PREDICTED: similar to translation elongation factor 2 [Apis mellifera]	gi|15354231|gb|BI503857.1|BI503857 BB170029B20F02.5 Bee Brain Normalized/Subtracted Library, BB17 Apis mellifera cDNA clone BB170029B20F02 5', mRNA sequence	gi|66535745|ref|XP_395852.2| PREDICTED: hypothetical protein XP_395852 [Apis mellifera]	gi|66523776|ref|XP_625018.1| PREDICTED: similar to GA19641-PA [Apis mellifera]	gi|48141383|ref|XP_393552.1| PREDICTED: similar to ENSANGP00000014914 [Apis mellifera]	gi|110775909|ref|XP_001122661.1| PREDICTED: similar to Glutamate oxaloacetate transaminase 1 CG8430-PA, isoform A, partial [Apis mellifera]	gi|66503830|ref|XP_394275.2| PREDICTED: similar to Probable nucleolar GTP-binding protein 1 [Apis mellifera]	gi|66565026|ref|XP_624499.1| PREDICTED: similar to H3 histone, family 3B [Apis mellifera]	gi|66532757|ref|XP_396249.2| PREDICTED: similar to CG5044-PA, isoform A [Apis mellifera]	gi|66537940|ref|XP_392933.2| PREDICTED: similar to heat shock cognate 70 protein [Apis mellifera]	gi|66552815|ref|XP_623669.1| PREDICTED: similar to ENSANGP00000018620 [Apis mellifera]	gi|66512193|ref|XP_392437.2| PREDICTED: similar to CG9172-PA, isoform A [Apis mellifera]	gi|48097536|ref|XP_391916.1| PREDICTED: similar to ENSANGP00000012416 [Apis mellifera]	gi|66513177|ref|XP_623361.1| PREDICTED: similar to ENSANGP00000009149 [Apis mellifera]	gi|66535192|ref|XM_396616.2| PREDICTED: Apis mellifera similar to ENSANGP00000015763 (LOC413165), partial mRNA	gi|9650645|emb|CAC00652.1| putative cAMP-dependent protein kinase catalytic subunit [Apis mellifera carnica]	gi|66513626|ref|XM_623994.1| PREDICTED: Apis mellifera similar to putative rab11 (LOC551603), mRNA	gi|48097366|ref|XP_393761.1| PREDICTED: similar to GTP-binding nuclear protein RAN1 [Apis mellifera]	gi|48138396|ref|XP_393401.1| PREDICTED: similar to ENSANGP00000015684 [Apis mellifera]	gi|66517407|ref|XP_623050.1| PREDICTED: similar to ribosomal protein S4 [Apis mellifera]	gi|66537377|ref|XP_624620.1| PREDICTED: similar to ribosomal protein L5, partial [Apis mellifera]	gi|48142798|ref|XP_393614.1| PREDICTED: similar to ribosomal protein L7 [Apis mellifera]	gi|48105889|ref|XP_393034.1| PREDICTED: similar to ribosomal protein L7A [Apis mellifera]	gi|66516926|ref|XP_393671.2| PREDICTED: similar to ribosomal protein L8 [Apis mellifera]	gi|66565444|ref|XP_623506.1| PREDICTED: similar to ribosomal protein L9 [Apis mellifera]	gi|66506623|ref|XP_396588.2| PREDICTED: similar to ribosomal YL10 protein homologue [Apis mellifera]	gi|48130977|ref|XP_393322.1| PREDICTED: similar to ribosomal protein L18A [Apis mellifera]	gi|66559310|ref|XP_623106.1| PREDICTED: similar to acidic p0 ribosomal protein [Apis mellifera]	gi|48103127|ref|XP_392843.1| PREDICTED: similar to CG5920-PA [Apis mellifera]	gi|66504343|ref|XP_623731.1| PREDICTED: similar to S3e ribosomal protein [Apis mellifera]	gi|66547340|ref|XP_396741.2| PREDICTED: similar to Parcxpwex01 [Apis mellifera]	gi|66534759|ref|XP_624943.1| PREDICTED: similar to S7e ribosomal protein [Apis mellifera]	gi|66562243|ref|XP_624256.1| PREDICTED: similar to ribosomal protein S13 [Apis mellifera]
		Ciona intestinalis	gi|74096227|ref|NP_001027613.1| 14-3-3 protein [Ciona intestinalis]	jgi|Cioin2|213580|fgenesh3_pg.C_chr_03q000229	gi|23577552|dbj|AK113433.1| Ciona intestinalis cDNA, clone:ciad054g14, full insert sequence	gi|23575088|dbj|AK112199.1| Ciona intestinalis cDNA, clone:cits044k03, full insert sequence	jgi|Cioin2|208060|fgenesh3_kg.C_scaffold_157000009	gi|74136739|ref|NP_001028175.1| basic transcription factor 3 [Ciona intestinalis]	jgi|Cioin2|241201|estExt_genewise1.C_chr_05q1005	gi|48617993|gb|BW482129.1|BW482129 BW482129 Nori Satoh unpublished cDNA library, mature adult whole animal Ciona intestinalis cDNA clone cima047k11 5', mRNA sequence	gi|48619890|gb|BW484026.1|BW484026 BW484026 Nori Satoh unpublished cDNA library, mature adult whole animal Ciona intestinalis cDNA clone cima034m11 5', mRNA sequence	gi|23586624|dbj|AK114887.1| Ciona intestinalis cDNA, clone:cieg021l23, full insert sequence	jgi|Cioin2|226733|fgenesh3_pg.C_scaffold_83000044	gi|23584445|dbj|AK113681.1| Ciona intestinalis cDNA, clone:cicl003p17, full insert sequence	gi|23589058|dbj|AK116492.1| Ciona intestinalis cDNA, clone:citb042p21, full insert sequence	jgi|Cioin2|202237|fgenesh3_pm.C_chr_05q000083	jgi|Cioin2|202237|fgenesh3_pm.C_chr_05q000083	gi|51775105|dbj|AK174362.1| Ciona intestinalis cDNA, clone:cicl047n21, full insert sequence	gi|23587353|dbj|AK115324.1| Ciona intestinalis cDNA, clone:cieg044p09, full insert sequence	gi|23575083|dbj|AK112195.1| Ciona intestinalis cDNA, clone:citb012f14, full insert sequence	gi|23585163|dbj|AK113981.1| Ciona intestinalis cDNA, clone:cicl020e13, full insert sequence	gi|23575293|dbj|AK112313.1| Ciona intestinalis cDNA, clone:ciad018a01, full insert sequence	gi|23589831|dbj|AK117025.1| Ciona intestinalis cDNA, clone:cits018d05, full insert sequence	jgi|Cioin2|389917|e_gw1.44.286.1	gi|51773938|dbj|AK173461.1| Ciona intestinalis cDNA, clone:cieg014f14, full insert sequence	gi|1890394|emb|CAA72283.1| heat shock protein 70 [Ciona intestinalis]	gi|23586111|dbj|AK114552.1| Ciona intestinalis cDNA, clone:cieg006c12, full insert sequence	gi|48637408|gb|BW501544.1|BW501544 BW501544 Nori Satoh unpublished cDNA library, mature adult whole animal Ciona intestinalis cDNA clone cima005b18 3', mRNA sequence	>gi|48471443|gb|BW428953.1|BW428953 BW428953 Nori Satoh unpublished cDNA library, juvenile whole animal Ciona intestinalis cDNA clone cijv001e15 5', mRNA sequence	gi|1619275|emb|CAB02587.1| COS1.2a [Ciona intestinalis]	gi|51679784|gb|BW518086.1|BW518086 BW518086 Yutaka Satou unpublished cDNA library (csga) Ciona savignyi cDNA clone csga014h22 5', mRNA sequence	jgi|Cioin2|206451|fgenesh3_kg.C_chr_08q000148	jgi|Cioin2|205518|fgenesh3_kg.C_chr_03q000166	gi|24632950|gb|BW218336.1|BW218336 BW218336 Nori Satoh unpublished cDNA library, egg Ciona intestinalis cDNA clone cieg090o09 5', mRNA sequence	gi|74096011|ref|NP_001027690.1| RhoA protein [Ciona intestinalis]	jgi|Cioin2|207050|fgenesh3_kg.C_chr_12p000017	jgi|Cioin2|244368|estExt_genewise1.C_chr_09q0509	jgi|Cioin2|212434|fgenesh3_pg.C_chr_02q001557	jgi|Cioin2|254332|gw1.03p.159.1	jgi|Cioin2|201167|fgenesh3_pm.C_chr_01q000032	jgi|Cioin2|207365|fgenesh3_kg.C_chr_14p000054	Ciona RPL15 (RPG)	jgi|Cioin2|266112|gw1.08q.974.1	jgi|Cioin2|255020|gw1.1347.3.1	jgi|Cioin2|216189|fgenesh3_pg.C_chr_05q000505	jgi|Cioin2|211565|fgenesh3_pg.C_chr_02q000688	jgi|Cioin2|286777|estExt_fgenesh3_pg.C_chr_02q0756	jgi|Cioin2|391223|e_gw1.65.140.1	gi|74096049|ref|NP_001027678.1| rs13 protein [Ciona intestinalis]
		Nematostella vectensis	jgi|Nemve1|184113|estExt_GenewiseH_1.C_540122	jgi|Nemve1|188937|estExt_GenewiseH_1.C_1320052	jgi|Nemve1|235509|estExt_fgenesh1_pm.C_1590002	jgi|Nemve1|236117|estExt_fgenesh1_pm.C_4510002	jgi|Nemve1|230667|fgenesh1_pm.scaffold_229000018	jgi|Nemve1|202084|fgenesh1_pg.scaffold_32000096	jgi|Nemve1|61368|gw.9.270.1	jgi|Nemve1|98290|e_gw.49.17.1	jgi|Nemve1|239385|estExt_fgenesh1_pg.C_140075	jgi|Nemve1|122914|e_gw.194.11.1	jgi|Nemve1|87987|e_gw.17.58.1	jgi|Nemve1|231343|fgenesh1_pm.scaffold_683000001	jgi|Nemve1|164353|estExt_gwp.C_490075	jgi|Nemve1|162182|estExt_gwp.C_280021	jgi|Nemve1|162182|estExt_gwp.C_280021	jgi|Nemve1|168210|estExt_gwp.C_1010083	jgi|Nemve1|50821|gw.152.83.1	jgi|Nemve1|165338|estExt_gwp.C_590022	jgi|Nemve1|243257|estExt_fgenesh1_pg.C_830058	jgi|Nemve1|246662|estExt_fgenesh1_pg.C_2320014	jgi|Nemve1|228024|fgenesh1_pm.scaffold_5000012	jgi|Nemve1|194445|estExt_GenewiseH_1.C_3760012	jgi|Nemve1|158887|estExt_gwp.C_50442	jgi|Nemve1|195315|estExt_GenewiseH_1.C_5680005	jgi|Nemve1|237177|estExt_fgenesh1_kg.C_1320007	jgi|Nemve1|207057|fgenesh1_pg.scaffold_76000041	jgi|Nemve1|181539|estExt_GenewiseH_1.C_290173	jgi|Nemve1|40000|gw.231.45.1	jgi|Nemve1|181969|estExt_GenewiseH_1.C_330044	jgi|Nemve1|120559|e_gw.171.10.1	jgi|Nemve1|193205|estExt_GenewiseH_1.C_2800055	jgi|Nemve1|170199|estExt_gwp.C_1420062	jgi|Nemve1|243859|estExt_fgenesh1_pg.C_1000043	jgi|Nemve1|173646|estExt_gwp.C_2620006	jgi|Nemve1|236834|estExt_fgenesh1_kg.C_580010	jgi|Nemve1|245394|estExt_fgenesh1_pg.C_1580002	jgi|Nemve1|236492|estExt_fgenesh1_kg.C_150008	jgi|Nemve1|234970|estExt_fgenesh1_pm.C_780008	jgi|Nemve1|242566|estExt_fgenesh1_pg.C_670004	jgi|Nemve1|194235|estExt_GenewiseH_1.C_3510063	jgi|Nemve1|163400|estExt_gwp.C_390291	jgi|Nemve1|237425|estExt_fgenesh1_kg.C_2340001	jgi|Nemve1|178799|estExt_GenewiseH_1.C_80206	jgi|Nemve1|158071|estExt_gwp.C_20487	jgi|Nemve1|242621|estExt_fgenesh1_pg.C_670090	jgi|Nemve1|54581|gw.133.186.1	jgi|Nemve1|235818|estExt_fgenesh1_pm.C_2430001
		Branchiostoma floridae	jgi|Brafl1|283414|estExt_gwp.C_2970121	jgi|Brafl1|121452|estExt_fgenesh2_pg.C_660101	jgi|Brafl1|277170|estExt_gwp.C_310101	jgi|Brafl1|200215|e_gw.5.327.1	jgi|Brafl1|125787|estExt_fgenesh2_pg.C_1950104	jgi|Brafl1|131258|estExt_fgenesh2_pg.C_5130025	jgi|Brafl1|129027|estExt_fgenesh2_pg.C_3420019	jgi|Brafl1|219954|e_gw.80.73.1	jgi|Brafl1|252836|e_gw.632.7.1	jgi|Brafl1|285628|estExt_gwp.C_3920029	jgi|Brafl1|224806|e_gw.104.66.1	jgi|Brafl1|245390|e_gw.453.33.1	jgi|Brafl1|235255|e_gw.321.129.1	jgi|Brafl1|281567|estExt_gwp.C_1070078	jgi|Brafl1|281567|estExt_gwp.C_1070078	jgi|Brafl1|287489|estExt_gwp.C_5140045	jgi|Brafl1|230427|e_gw.271.16.1	jgi|Brafl1|122660|estExt_fgenesh2_pg.C_960017	jgi|Brafl1|124935|estExt_fgenesh2_pg.C_1630050	jgi|Brafl1|124686|estExt_fgenesh2_pg.C_1530081	jgi|Brafl1|270047|estExt_GenewiseH_1.C_3820024	jgi|Brafl1|120760|estExt_fgenesh2_pg.C_520028	jgi|Brafl1|270056|estExt_GenewiseH_1.C_3820035	jgi|Brafl1|130017|estExt_fgenesh2_pg.C_4050013	jgi|Brafl1|78381|fgenesh2_pg.scaffold_77000006	jgi|Brafl1|269169|estExt_GenewiseH_1.C_3460062	jgi|Brafl1|273832|estExt_GenewiseH_1.C_7340004	jgi|Brafl1|255999|e_gw.768.8.1	jgi|Brafl1|86281|fgenesh2_pg.scaffold_150000040	jgi|Brafl1|132295|estExt_fgenesh2_pg.C_6720010	jgi|Brafl1|266793|estExt_GenewiseH_1.C_2500090	jgi|Brafl1|282949|estExt_gwp.C_2780076	jgi|Brafl1|115215|estExt_fgenesh2_pm.C_1920005	jgi|Brafl1|81739|fgenesh2_pg.scaffold_105000053	jgi|Brafl1|113823|estExt_fgenesh2_pm.C_200018	jgi|Brafl1|125387|estExt_fgenesh2_pg.C_1810008	jgi|Brafl1|118946|estExt_fgenesh2_pg.C_210173	jgi|Brafl1|277869|estExt_gwp.C_400170	jgi|Brafl1|267499|estExt_GenewiseH_1.C_2770017	jgi|Brafl1|271350|estExt_GenewiseH_1.C_4540038	jgi|Brafl1|287192|estExt_gwp.C_4860008	jgi|Brafl1|109886|fgenesh2_pg.scaffold_715000020	jgi|Brafl1|275374|estExt_gwp.C_50434	jgi|Brafl1|56803|fgenesh2_pm.scaffold_2000008	jgi|Brafl1|69722|fgenesh2_pg.scaffold_24000227	jgi|Brafl1|288119|estExt_gwp.C_5760033	jgi|Brafl1|115249|estExt_fgenesh2_pm.C_1970003
		Capitella sp. I	jgi|Capca1|152326|estExt_Genewise1.C_240109	jgi|Capca1|174646|estExt_Genewise1Plus.C_2780067	jgi|Capca1|96432|e_gw1.231.2.1	jgi|Capca1|115556|e_gw1.19.173.1	jgi|Capca1|157862|estExt_Genewise1.C_130155	jgi|Capca1|163399|estExt_Genewise1.C_2350053	jgi|Capca1|21877|estExt_fgenesh1_kg.C_2630004	jgi|Capca1|184847|fgenesh1_pg.C_scaffold_1354000003	jgi|Capca1|168545|estExt_Genewise1Plus.C_970018	jgi|Capca1|163068|estExt_Genewise1.C_8420007	jgi|Capca1|223733|estExt_fgenesh1_pg.C_810005	jgi|Capca1|177920|estExt_Genewise1Plus.C_8430018	jgi|Capca1|21934|estExt_fgenesh1_kg.C_6610001	jgi|Capca1|21323|estExt_fgenesh1_kg.C_2970001	jgi|Capca1|21323|estExt_fgenesh1_kg.C_2970001	jgi|Capca1|161622|estExt_Genewise1.C_10130	jgi|Capca1|177977|estExt_Genewise1Plus.C_6780006	jgi|Capca1|21814|estExt_fgenesh1_kg.C_230006	jgi|Capca1|158978|estExt_Genewise1.C_570069	jgi|Capca1|21487|estExt_fgenesh1_kg.C_8150001	jgi|Capca1|158867|estExt_Genewise1.C_8710008	jgi|Capca1|152257|estExt_Genewise1.C_6100020	jgi|Capca1|180966|estExt_Genewise1Plus.C_136450001	jgi|Capca1|159224|estExt_Genewise1.C_7460008	jgi|Capca1|183346|estExt_Genewise1Plus.C_2560010	jgi|Capca1|154203|estExt_Genewise1.C_1530022	jgi|Capca1|225471|estExt_fgenesh1_pg.C_6780001	jgi|Capca1|165186|estExt_Genewise1.C_1720005	jgi|Capca1|177567|estExt_Genewise1Plus.C_4810013	jgi|Capca1|162634|estExt_Genewise1.C_2870040	jgi|Capca1|226009|estExt_fgenesh1_pg.C_1090031	jgi|Capca1|21290|estExt_fgenesh1_kg.C_780004	jgi|Capca1|176229|estExt_Genewise1Plus.C_8090024	jgi|Capca1|152725|estExt_Genewise1.C_180050	jgi|Capca1|164118|estExt_Genewise1.C_11820008	jgi|Capca1|221278|estExt_fgenesh1_pg.C_590011	jgi|Capca1|174152|estExt_Genewise1Plus.C_2470054	jgi|Capca1|224611|estExt_fgenesh1_pg.C_1450009	jgi|Capca1|151035|estExt_Genewise1.C_24010001	jgi|Capca1|153127|estExt_Genewise1.C_1210019	jgi|Capca1|150312|estExt_Genewise1.C_1680048	jgi|Capca1|167366|estExt_Genewise1Plus.C_670064	jgi|Capca1|173667|estExt_Genewise1Plus.C_30235	jgi|Capca1|171942|estExt_Genewise1Plus.C_1150053	jgi|Capca1|170468|estExt_Genewise1Plus.C_1610083	jgi|Capca1|181102|estExt_Genewise1Plus.C_3020014	jgi|Capca1|149191|estExt_Genewise1.C_1110020
		Lottia gigantea	jgi|Lotgi1|96882|gw1.82.197.1	jgi|Lotgi1|206914|estExt_fgenesh2_pm.C_sca_530026	jgi|Lotgi1|120611|e_gw1.34.304.1	jgi|Lotgi1|207155|estExt_fgenesh2_pm.C_sca_690013	jgi|Lotgi1|226797|estExt_Genewise1Plus.C_sca_2030011	jgi|Lotgi1|97752|gw1.1.1259.1	jgi|Lotgi1|94467|gw1.35.381.1	jgi|Lotgi1|64295|gw1.69.76.1	jgi|Lotgi1|178134|fgenesh2_pm.C_sca_19000024	jgi|Lotgi1|95230|gw1.80.237.1	jgi|Lotgi1|93769|gw1.44.325.1	jgi|Lotgi1|66062|gw1.40.76.1	jgi|Lotgi1|99793|gw1.55.268.1	jgi|Lotgi1|171254|fgenesh2_pg.C_sca_112000028	jgi|Lotgi1|171254|fgenesh2_pg.C_sca_112000028	jgi|Lotgi1|177132|fgenesh2_pm.C_sca_1000050	jgi|Lotgi1|62842|gw1.17.105.1	jgi|Lotgi1|79202|gw1.4.403.1	jgi|Lotgi1|177752|fgenesh2_pm.C_sca_10000060	jgi|Lotgi1|187870|estExt_Genewise1.C_sca_210031	jgi|Lotgi1|178254|fgenesh2_pm.C_sca_22000019	jgi|Lotgi1|207235|estExt_fgenesh2_pm.C_sca_750012	jgi|Lotgi1|206052|estExt_fgenesh2_pm.C_sca_120022	jgi|Lotgi1|206054|estExt_fgenesh2_pm.C_sca_120024	jgi|Lotgi1|54983|gw1.168.9.1	jgi|Lotgi1|126422|e_gw1.53.295.1	jgi|Lotgi1|180662|fgenesh2_pm.C_sca_240000003	jgi|Lotgi1|112624|e_gw1.15.220.1	jgi|Lotgi1|177568|fgenesh2_pm.C_sca_8000021	jgi|Lotgi1|162456|fgenesh2_pg.C_sca_34000059	jgi|Lotgi1|66916|gw1.131.43.1	jgi|Lotgi1|177238|fgenesh2_pm.C_sca_2000032	jgi|Lotgi1|97724|gw1.4.694.1	jgi|Lotgi1|106534|e_gw1.5.970.1	jgi|Lotgi1|84692|gw1.117.90.1	jgi|Lotgi1|167879|fgenesh2_pg.C_sca_70000045	jgi|Lotgi1|174757|fgenesh2_pg.C_sca_216000006	jgi|Lotgi1|85327|gw1.18.390.1	jgi|Lotgi1|86586|gw1.42.288.1	jgi|Lotgi1|178198|fgenesh2_pm.C_sca_20000044	jgi|Lotgi1|179856|fgenesh2_pm.C_sca_90000008	jgi|Lotgi1|180123|fgenesh2_pm.C_sca_115000010	jgi|Lotgi1|177792|fgenesh2_pm.C_sca_11000035	jgi|Lotgi1|237379|estExt_fgenesh2_pg.C_sca_1040041	jgi|Lotgi1|84974|gw1.279.11.1	jgi|Lotgi1|162759|fgenesh2_pg.C_sca_35000160	jgi|Lotgi1|177222|fgenesh2_pm.C_sca_2000016
		Tribolium castaneum	gi|91087875|ref|XP_969719.1| PREDICTED: similar to AGAP001151-PA [Tribolium castaneum]	gi|91087491|ref|XP_968373.1| PREDICTED: similar to AGAP006821-PA [Tribolium castaneum]	gi|91076172|ref|XP_971560.1| PREDICTED: similar to ariadne ubiquitin-conjugating enzyme E2 binding protein [Tribolium castaneum]	gi|189235525|ref|XP_971606.2| PREDICTED: similar to actin-related protein 2/3 complex subunit 1A [Tribolium castaneum]	gi|91084327|ref|XP_972481.1| PREDICTED: similar to H+ transporting ATP synthase beta subunit [Tribolium castaneum]	gi|91089799|ref|XP_966342.1| PREDICTED: similar to bicaudal CG3644-PA isoform 1 [Tribolium castaneum]	gi|189240658|ref|XP_001811586.1| PREDICTED: similar to N-ethylmaleimide sensitive fusion protein [Tribolium castaneum]	gi|110431374|ref|NP_001036035.1| chitinase 7 [Tribolium castaneum]	gi|91085925|ref|XP_969990.1| PREDICTED: similar to GA20793-PA [Tribolium castaneum]	gi|91094221|ref|XP_973281.1| PREDICTED: similar to COP9 complex homolog subunit 6 CG6932-PA [Tribolium castaneum]	gi|189236019|ref|XP_968518.2| PREDICTED: similar to zinc carboxypeptidase [Tribolium castaneum]	gi|189235816|ref|XP_972044.2| PREDICTED: similar to AGAP006936-PA [Tribolium castaneum]	gi|91088371|ref|XP_967227.1| PREDICTED: similar to Cytochrome c proximal CG17903-PA isoform 1 [Tribolium castaneum]	gi|91087369|ref|XP_975635.1| PREDICTED: similar to translation elongation factor 2 [Tribolium castaneum]	gi|91087369|ref|XP_975635.1| PREDICTED: similar to translation elongation factor 2 [Tribolium castaneum]	gi|91083005|ref|XP_974497.1| PREDICTED: similar to EN10 [Tribolium castaneum]	gi|91078840|ref|XP_971568.1| PREDICTED: similar to fucosidase, alpha-L- 2, plasma [Tribolium castaneum]	gi|91085241|ref|XP_973073.1| PREDICTED: similar to putative GABA-A receptor associated protein [Tribolium castaneum]	gi|91079628|ref|XP_967731.1| PREDICTED: similar to AGAP002355-PA [Tribolium castaneum]	gi|91083103|ref|XP_969549.1| PREDICTED: similar to aspartate aminotransferase [Tribolium castaneum]	gi|91087227|ref|XP_975491.1| PREDICTED: similar to Probable nucleolar GTP-binding protein 1 [Tribolium castaneum]	gi|91089509|ref|XP_975889.1| PREDICTED: similar to Histone H3.3B CG8989-PA isoform 2 [Tribolium castaneum]	gi|91091502|ref|XP_968873.1| PREDICTED: similar to CG5044 CG5044-PA [Tribolium castaneum]	gi|91093813|ref|XP_966611.1| PREDICTED: similar to heat shock cognate 70 isoform 1 [Tribolium castaneum]	gi|91091770|ref|XP_966678.1| PREDICTED: similar to S-adenosylmethionine synthetase isoform 1 [Tribolium castaneum]	gi|91088057|ref|XP_967271.1| PREDICTED: similar to CG9172 CG9172-PA [Tribolium castaneum]	gi|91082435|ref|XP_970856.1| PREDICTED: similar to AGAP010039-PA [Tribolium castaneum]	gi|189239742|ref|XP_001809661.1| PREDICTED: similar to atrial natriuretic peptide receptor [Tribolium castaneum]	gi|91088689|ref|XP_974981.1| PREDICTED: similar to phosphatase 1 regulatory subunit 7 [Tribolium castaneum]	gi|91093068|ref|XP_968170.1| PREDICTED: similar to cAMP-dependent protein kinase C1 [Tribolium castaneum]	gi|91076508|ref|XP_973251.1| PREDICTED: similar to putative rab11 [Tribolium castaneum]	gi|91091114|ref|XP_966512.1| PREDICTED: similar to putative GTP-binding nuclear protein Ran isoform 1 [Tribolium castaneum]	gi|91086361|ref|XP_974483.1| PREDICTED: similar to gtpase_rho [Tribolium castaneum]	gi|91083095|ref|XP_969262.1| PREDICTED: similar to ribosomal protein S4e [Tribolium castaneum]	AAJJ01001378	gi|91078968|ref|XP_974347.1| PREDICTED: similar to ribosomal protein L7e [Tribolium castaneum]	gi|91091566|ref|XP_967235.1| PREDICTED: similar to ribosomal protein L7Ae [Tribolium castaneum]	gi|91083393|ref|XP_967983.1| PREDICTED: similar to ribosomal protein L8e [Tribolium castaneum]	gi|91080965|ref|XP_974780.1| PREDICTED: similar to ribosomal protein L9e [Tribolium castaneum]	gi|91091510|ref|XP_969238.1| PREDICTED: similar to ribosomal protein L15e [Tribolium castaneum]	gi|91076492|ref|XP_972907.1| PREDICTED: similar to ribosomal protein L18Ae [Tribolium castaneum]	gi|91093667|ref|XP_975936.1| PREDICTED: similar to acidic p0 ribosomal protein isoform 3 [Tribolium castaneum]	gi|91081061|ref|XP_975415.1| PREDICTED: similar to ribosomal protein S2 [Tribolium castaneum]	gi|91081329|ref|XP_970587.1| PREDICTED: similar to ribosomal protein S3e [Tribolium castaneum]	gi|91084673|ref|XP_968064.1| PREDICTED: similar to S3Ae ribosomal protein [Tribolium castaneum]	gi|91086117|ref|XP_968147.1| PREDICTED: similar to S7e ribosomal protein [Tribolium castaneum]	gi|91091708|ref|XP_972909.1| PREDICTED: similar to S13e ribosomal protein [Tribolium castaneum]
[truncated: 13 more columns]
