# Supplementary material for: An EST screen from the annelid Pomatoceros lamarckii reveals patterns of gene loss and gain in animals
Source: BMC Evol Biol. 2009 Sep 25;9:240. doi: 10.1186/1471-2148-9-240 (PMC2762978; doi:10.1186/1471-2148-9-240)
Supplement: Additional file 4 — A complete list of 807 unique P. lamarckii EST sequences that are conserved in both the Deuterostomia and the Ecdysozoa. The table lists 807 unique P. lamarckii EST sequences that are significantly (E-value less than 10-10) conserved in both the Deuterostomia and the Ecdysozoa. Sequence description, GO terms and Enzyme code are annotated by Blast2GO. Because the BLASTx matches of pl_xlvo_22e07, pl_xlvo_32f10 and Contig 207 are only predicted proteins from genome data, their sequence descriptions and GO terms are not shown here. [file 1471-2148-9-240-S4.XLS]

## Sheet: Deu and Ecd
sequence name	sequence description	length	#GOs	#GO IDs	Enzyme
pl_xlvo_01a05	mps one binder kinase activator-like 3	656	5	C:GO:0016020 C:GO:0005794 F:GO:0008270 F:GO:0005515 P:GO:0006810
pl_xlvo_01a10	camp responsive element binding2	715	8	F:GO:0043565 F:GO:0046983 P:GO:0031564 P:GO:0007165 F:GO:0003700 C:GO:0005634 P:GO:0045786 P:GO:0006355
pl_xlvo_01e09	myo inositol monophosphatase	718	7	C:GO:0005737 P:GO:0006661 P:GO:0007165 F:GO:0008934 C:GO:0016020 P:GO:0006796 F:GO:0004437	EC:3.1.3.25,
pl_xlvo_01g02	kv channel interacting protein 4	616	4	F:GO:0005509 P:GO:0006811 C:GO:0016020 F:GO:0005216
pl_xlvo_01g04	small gtp-binding protein	653	4	F:GO:0005525 P:GO:0007264 F:GO:0005515 C:GO:0005622	-
pl_xlvo_01h03	phd finger protein 12	570	5	P:GO:0045892 F:GO:0005515 C:GO:0017053 F:GO:0008270 F:GO:0016564
pl_xlvo_02a08	calmodulin	535	1	F:GO:0005509	-
pl_xlvo_02b08	methionine adenosyltransferasealpha	635	13	P:GO:0040010 F:GO:0043531 F:GO:0030955 P:GO:0051259 F:GO:0004478 F:GO:0050897 P:GO:0040035 P:GO:0006556 F:GO:0005524 F:GO:0000287 P:GO:0040017 F:GO:0016597 F:GO:0042803	EC:2.5.1.6,
pl_xlvo_02b09	proliferation-associated 2g4 (pa2g4 ebp1)	352	2	P:GO:0006508 F:GO:0008235
pl_xlvo_02d10	slu7 protein	536	7	F:GO:0030628 C:GO:0005681 F:GO:0000386 C:GO:0030532 C:GO:0016607 F:GO:0008270 P:GO:0000389
pl_xlvo_02e09	coenzyme q3methyltransferase	726	3	P:GO:0006071 P:GO:0006744 F:GO:0016740
pl_xlvo_02f06	polysaccharide deacetylase family protein	744	1	F:GO:0003824
pl_xlvo_03a08	actin	727	3	C:GO:0044424 F:GO:0000166 F:GO:0005515
pl_xlvo_03b04	lachesin	714	2	P:GO:0007424 C:GO:0044425
pl_xlvo_03c04	dual specificity phosphatase 10	669	7	C:GO:0005737 F:GO:0008420 F:GO:0008138 P:GO:0006950 P:GO:0007254 P:GO:0006470 C:GO:0005634
pl_xlvo_03c12	liver glycogen phosphorylase	646	15	F:GO:0008184 F:GO:0008144 P:GO:0005980 C:GO:0005625 C:GO:0005622 P:GO:0006355 P:GO:0006015 F:GO:0043565 F:GO:0003700 F:GO:0000166 F:GO:0042803 F:GO:0030170 F:GO:0005529 F:GO:0004645 P:GO:0005975
pl_xlvo_03d04	erythrocyte band 7 integral membrane protein	711	1	C:GO:0016020	-
pl_xlvo_03d08	potassium channel tetramerisation domain containing 3	684	0		-
pl_xlvo_03g10	gamma-interferon-inducible-lysosomal thiol reductase	695	0		-
pl_xlvo_04a03	zinc carboxypeptidase	409	4	F:GO:0008233 F:GO:0004182 P:GO:0006508 F:GO:0008270
pl_xlvo_04a04	serine (or cysteine) proteinaseclade bmember 1	704	3	C:GO:0005737 P:GO:0042176 F:GO:0004867
pl_xlvo_04b01	wd repeat domain 63	659	0		-
pl_xlvo_04c10	gamma-aminobutyric acid receptor-associated protein	727	13	F:GO:0004872 F:GO:0008017 C:GO:0005875 F:GO:0050811 C:GO:0005794 C:GO:0005886 C:GO:0005764 F:GO:0048487 P:GO:0000226 C:GO:0015629 C:GO:0005790 P:GO:0015031 C:GO:0005874
pl_xlvo_04d07	sperm associated antigen 16 isoform 1	665	6	C:GO:0005737 P:GO:0007283 F:GO:0005515 C:GO:0035086 C:GO:0005634 C:GO:0005874
pl_xlvo_04e07	translocation associated membrane protein 1	732	5	F:GO:0004872 C:GO:0005579 P:GO:0006613 C:GO:0005783 C:GO:0016021
pl_xlvo_04e12	calreticulin	676	18	C:GO:0005829 F:GO:0008270 C:GO:0009897 F:GO:0005509 P:GO:0006457 P:GO:0030866 P:GO:0042981 P:GO:0006355 P:GO:0006611 P:GO:0006874 C:GO:0005615 F:GO:0003677 C:GO:0005788 F:GO:0051082 C:GO:0005578 F:GO:0005529 P:GO:0040020 C:GO:0005783
pl_xlvo_04f10	nucleoside diphosphate kinase homolog 5 (ndk-h 5) (ndp kinase homolog 5) (nm23-h5) (testis-specific nm23 homolog) (inhibitor of p53-induced apoptosis-beta) (ipia-beta)	670	10	F:GO:0004550 P:GO:0000302 P:GO:0009116 P:GO:0007286 P:GO:0006228 P:GO:0006916 F:GO:0005524 P:GO:0006183 P:GO:0007275 P:GO:0006241	EC:2.7.4.6,
pl_xlvo_04f12	n-myc downstream regulated	673	0		-
pl_xlvo_04g05	cg15786 cg15786-pa	566	0		-
pl_xlvo_04g12	member ras oncogene family	712	23	C:GO:0000785 P:GO:0009792 P:GO:0040007 P:GO:0040011 C:GO:0042470 F:GO:0005525 P:GO:0030521 P:GO:0006611 P:GO:0006259 C:GO:0005643 P:GO:0007264 P:GO:0007067 F:GO:0003713 P:GO:0051726 P:GO:0007286 P:GO:0002119 P:GO:0007052 P:GO:0045893 F:GO:0003682 F:GO:0003924 P:GO:0006606 F:GO:0050681 P:GO:0006405	EC:3.6.5.1, EC:3.6.5.2, EC:3.6.5.3, EC:3.6.5.4,
pl_xlvo_04h08	eukaryotic translation initiation factorsubunit d	702	5	C:GO:0005852 F:GO:0005515 P:GO:0006446 F:GO:0003743 P:GO:0006413
pl_xlvo_04h12	cholesterol 25-hydroxylase	711	3	P:GO:0008203 C:GO:0016020 F:GO:0008395
pl_xlvo_05b11	betaine-homocysteine methyltransferase	655	5	F:GO:0047150 F:GO:0046872 P:GO:0050666 F:GO:0008898 P:GO:0006479	EC:2.1.1.5, EC:2.1.1.10,
pl_xlvo_05c11	n-acetyltransferase 13	725	5	C:GO:0005737 P:GO:0006474 F:GO:0008080 F:GO:0005515 P:GO:0001756
pl_xlvo_05d07	zinc finger protein 622	747	1	F:GO:0005488
pl_xlvo_05e04	ribosomal protein s20	559	8	F:GO:0003735 F:GO:0003723 F:GO:0005515 C:GO:0022627 P:GO:0006412 C:GO:0005622 C:GO:0005840 C:GO:0015935	EC:3.6.5.3,
pl_xlvo_05e11	acid phosphatase	607	2	F:GO:0016787 C:GO:0005575	-
pl_xlvo_05g07	isoform a	587	4	F:GO:0016787 C:GO:0005576 P:GO:0006030 F:GO:0008061
pl_xlvo_06c02	nucleolar protein 5a (56kda with kke d repeat)	435	2	C:GO:0005634 P:GO:0042254
pl_xlvo_06d11	protein	496	1	F:GO:0005515
pl_xlvo_06e01	prostaglandin d2 synthasehematopoietic	514	7	C:GO:0005737 F:GO:0004364 P:GO:0008610 P:GO:0007165 F:GO:0004667 P:GO:0006693 P:GO:0007626	EC:2.5.1.18, EC:5.3.99.2,
pl_xlvo_06f02	cg10174 protein	507	2	P:GO:0006810 C:GO:0005622
pl_xlvo_06f07	aldehyde oxidase	559	1	F:GO:0005488
pl_xlvo_06f11	acyl-delta-9 desaturase	601	7	P:GO:0006629 F:GO:0016717 P:GO:0008610 C:GO:0016020 C:GO:0005576 P:GO:0009405 F:GO:0030550	EC:1.14.19,
pl_xlvo_06h06	elongation protein 3 homolog	602	15	F:GO:0051536 P:GO:0006357 C:GO:0005730 C:GO:0016591 F:GO:0008607 P:GO:0006879 C:GO:0008023 F:GO:0003677 P:GO:0006826 F:GO:0005515 P:GO:0031564 F:GO:0004402 F:GO:0016944 C:GO:0005737 F:GO:0005506	EC:2.3.1.48,
pl_xlvo_07a04	solute carrier family 5 (sodium glucose cotransporter)member 11	630	2	C:GO:0016020 P:GO:0006811
pl_xlvo_07a10	upf0193 protein evg1	640	3	F:GO:0003674 P:GO:0008150 C:GO:0005575	-
pl_xlvo_07b03	alanine-glyoxylate aminotransferase 2-like 1	692	5	F:GO:0008453 P:GO:0006520 F:GO:0008483 F:GO:0030170 F:GO:0003824	EC:2.6.1.44,
pl_xlvo_07b05	aldo-keto reductase	599	2	P:GO:0040010 P:GO:0040011
pl_xlvo_07c06	fatty acid synthase	665	6	P:GO:0008610 F:GO:0042802 F:GO:0004312 F:GO:0016491 C:GO:0042587 F:GO:0016787	EC:2.3.1.85,
pl_xlvo_07c08	universal minicircle sequence binding protein	638	5	C:GO:0043231 P:GO:0006355 F:GO:0003677 P:GO:0048522 C:GO:0044444
pl_xlvo_07c10	naddependent steroid dehydrogenase-like	672	5	F:GO:0003854 P:GO:0001942 P:GO:0006695 C:GO:0016021 C:GO:0005783	EC:1.1.1.145,
pl_xlvo_07c11	ubiquitin-like protein	691	1	P:GO:0006512
pl_xlvo_07d08	bsc1 sodium channel protein	741	4	P:GO:0006810 C:GO:0016020 F:GO:0005216 P:GO:0006811
pl_xlvo_07d11	nadphef-hand calcium binding domain 5	718	15	F:GO:0016175 F:GO:0043169 P:GO:0000910 P:GO:0006917 P:GO:0043012 F:GO:0046872 F:GO:0015252 P:GO:0050663 P:GO:0010155 P:GO:0042554 F:GO:0020037 F:GO:0050661 F:GO:0050660 P:GO:0008283 C:GO:0016020
pl_xlvo_07d12	serine carboxypeptidase 1	718	4	P:GO:0042573 C:GO:0005829 P:GO:0006508 F:GO:0004185	EC:3.4.16,
pl_xlvo_07e01	valosin-containingisoform cra_a	633	15	P:GO:0043161 C:GO:0005829 P:GO:0006302 P:GO:0051260 F:GO:0008289 P:GO:0006919 F:GO:0005524 C:GO:0005792 F:GO:0016887 F:GO:0005515 P:GO:0006512 P:GO:0030970 P:GO:0006888 C:GO:0005783 C:GO:0005634
pl_xlvo_07e06	prostaglandin d2 synthasehematopoietic	598	4	F:GO:0016740 F:GO:0004667 P:GO:0006693 P:GO:0007154	EC:5.3.99.2,
pl_xlvo_07e11	solute carrier familymember 13	681	11	P:GO:0043490 F:GO:0005509 C:GO:0005743 P:GO:0015810 P:GO:0045333 P:GO:0015813 P:GO:0006754 F:GO:0015183 F:GO:0005313 C:GO:0005887 P:GO:0051592
pl_xlvo_07f08	phospholipid-transporting atpase 1	588	7	F:GO:0004012 F:GO:0005524 F:GO:0000287 P:GO:0006812 C:GO:0016021 P:GO:0008152 P:GO:0015914	EC:3.6.3.1,
pl_xlvo_07g05	nucleolar protein familymember 2	704	4	F:GO:0030515 P:GO:0031118 C:GO:0005732 F:GO:0030559
pl_xlvo_07h02	angiotensin converting enzyme	492	3	C:GO:0016020 F:GO:0046872 F:GO:0004246	EC:3.4.15.1,
pl_xlvo_08a04	importin 7	442	3	P:GO:0006606 F:GO:0042393 C:GO:0005634
pl_xlvo_08a09	glycogen synthase kinase 3 beta	651	29	C:GO:0045121 F:GO:0002039 C:GO:0030877 C:GO:0043198 F:GO:0004696 C:GO:0043197 P:GO:0016055 F:GO:0019901 C:GO:0030426 P:GO:0048168 C:GO:0043025 F:GO:0048156 P:GO:0045892 P:GO:0006983 P:GO:0046827 C:GO:0005829 P:GO:0045444 P:GO:0001947 P:GO:0006916 F:GO:0035255 P:GO:0018105 P:GO:0006917 F:GO:0051059 P:GO:0030010 F:GO:0008013 C:GO:0005634 F:GO:0005524 P:GO:0000320 F:GO:0050321	EC:2.7.11.26,
pl_xlvo_08b12	ubiquitin specific protease 7	521	7	C:GO:0005737 P:GO:0016579 P:GO:0006511 F:GO:0004221 F:GO:0004197 F:GO:0008022 C:GO:0005634	EC:3.1.2.15, EC:3.4.22,
pl_xlvo_08c02	ubx domain containing 2	653	0		-
pl_xlvo_08c10	mgc83638 protein	516	6	F:GO:0019107 C:GO:0005840 P:GO:0006499 P:GO:0006656 P:GO:0040007 F:GO:0008168	EC:2.1.1,
pl_xlvo_08e03	cop9 constitutive photomorphogenic homolog subunit 6	558	3	C:GO:0005737 F:GO:0005515 C:GO:0008180
pl_xlvo_08f08	ctrl protein	418	1	F:GO:0008233
pl_xlvo_08h10	small nuclear ribonucleoprotein e	567	8	C:GO:0005732 F:GO:0031202 C:GO:0005681 F:GO:0005515 C:GO:0030532 P:GO:0000245 P:GO:0016071 C:GO:0030529
pl_xlvo_09c03	dpy-30-like protein	778	2	C:GO:0005634 F:GO:0042802
pl_xlvo_09d05	adenylate kinase 7	644	2	F:GO:0005488 F:GO:0019205
pl_xlvo_09g10	cg17726 cg17726-pa	744	2	C:GO:0005739 F:GO:0003674	-
pl_xlvo_10a05	purine nucleoside phosphorylase (inosine phosphorylase)	571	2	F:GO:0016763 F:GO:0004731	EC:2.4.2,
pl_xlvo_10e10	chromatin modifying protein 4b	512	2	P:GO:0015031 C:GO:0005737
pl_xlvo_10f06	keratinocyte associated protein 2	722	5	C:GO:0005615 C:GO:0008250 C:GO:0016021 F:GO:0004579 P:GO:0018279	EC:2.4.1.119,
pl_xlvo_10h06	arrestin domain containing 3	698	0		-
pl_xlvo_11a04	calcyphosine-like	719	8	F:GO:0005262 C:GO:0005737 F:GO:0005509 P:GO:0006816 C:GO:0009288 C:GO:0005575 P:GO:0001539 F:GO:0019855	-
pl_xlvo_11b02	uronyl-2-sulfotransferase	763	2	F:GO:0016740 C:GO:0044425
pl_xlvo_11b05	selective lim binding factor homolog	697	5	P:GO:0009953 P:GO:0007368 P:GO:0007224 P:GO:0016485 P:GO:0001841
pl_xlvo_11d05	chaperone protein	742	8	C:GO:0005737 P:GO:0006260 P:GO:0006457 F:GO:0031072 F:GO:0005524 F:GO:0051082 F:GO:0008270 P:GO:0009408
pl_xlvo_11e02	mgc53673 protein	786	2	F:GO:0016874 P:GO:0006629
pl_xlvo_11g11	cg1105 cg1105-pa	769	0		-
pl_ylvo_12b07	3-hydroxyisobutyryl-coenzyme a hydrolase	655	3	P:GO:0009083 F:GO:0003860 C:GO:0005739	EC:3.1.2.4,
pl_ylvo_12d08	loc494838 protein	612	3	C:GO:0016020 C:GO:0005739 P:GO:0015031
pl_xlvo_13a08	solute carrier family 25 (mitochondrial carrier phosphate carrier)member 3	757	5	F:GO:0005488 C:GO:0005743 F:GO:0015317 P:GO:0006810 C:GO:0016021
pl_xlvo_13d03	mapk mak mrk overlapping kinase	578	7	C:GO:0005737 P:GO:0006468 C:GO:0019861 F:GO:0005515 F:GO:0005524 P:GO:0007165 F:GO:0004693	EC:2.7.11.22,
pl_xlvo_13d11	actin related protein 2 3subunit41kda	764	4	C:GO:0005885 P:GO:0007015 P:GO:0000902 F:GO:0003779
pl_xlvo_13e09	rna polymerase ii large subunit	756	5	F:GO:0003899 C:GO:0005665 F:GO:0003677 P:GO:0006366 P:GO:0006350	EC:2.7.7.6,
pl_xlvo_13e10	c11orf60 protein	757	2	C:GO:0005634 C:GO:0005737
pl_xlvo_13f10	udp-gal:betac beta-galactosyltransferase i	715	4	C:GO:0005794 F:GO:0008378 P:GO:0044238 C:GO:0044425
pl_xlvo_13g07	sodium solute symporter	759	3	F:GO:0008523 C:GO:0016021 P:GO:0051180
pl_xlvo_14b03	caspase 7	602	7	F:GO:0030693 P:GO:0006917 F:GO:0005515 P:GO:0007507 P:GO:0001836 P:GO:0006508 P:GO:0009411
pl_xlvo_14b04	protein containing single morn motif in testis	714	2	F:GO:0003674 P:GO:0008150	-
pl_xlvo_14c08	alpha-l-plasma	803	4	P:GO:0005975 F:GO:0004560 F:GO:0003824 F:GO:0043169
pl_xlvo_14e01	rab interacting factor	715	5	F:GO:0005085 F:GO:0008270 P:GO:0006810 P:GO:0006944 P:GO:0007264
pl_xlvo_14e04	zinc carboxypeptidase a 1	697	1	F:GO:0016787
pl_xlvo_14h06	ribophorin i	751	2	C:GO:0005789 F:GO:0016757
pl_xlvo_15a11	proteasome26snon-11	755	3	C:GO:0000502 F:GO:0005515 C:GO:0005829
pl_xlvo_15b02	protein	734	1	F:GO:0003779	-
pl_xlvo_15c03	cop9 constitutive photomorphogenic homolog subunit 5	743	12	F:GO:0003743 P:GO:0006412 P:GO:0051726 F:GO:0046872 P:GO:0006355 C:GO:0005667 C:GO:0008180 C:GO:0005852 F:GO:0008237 F:GO:0008191 F:GO:0003713 P:GO:0006366	EC:3.6.5.3,
pl_xlvo_15c04	actin related protein 2 3 complex subunit 2	804	7	C:GO:0005737 P:GO:0006928 F:GO:0005200 C:GO:0005885 P:GO:0030833 F:GO:0003779 C:GO:0042995
pl_xlvo_15e07	sodium potassium-dependent atpase beta-2 subunit	743	5	P:GO:0009987 P:GO:0035151 C:GO:0044459 P:GO:0006812 F:GO:0015075
pl_xlvo_15f12	dc2 protein	739	1	C:GO:0016021
pl_xlvo_16b08	cytochrome c oxidase subunit iii	528	1	C:GO:0044464
pl_xlvo_16b11	syndecan binding protein	737	10	C:GO:0005895 F:GO:0016491 F:GO:0005137 C:GO:0042470 F:GO:0047485 P:GO:0008152 F:GO:0046982 P:GO:0007265 F:GO:0042043 F:GO:0005515
pl_xlvo_16b12	typealphaisoform cra_b	726	1	C:GO:0005578
pl_xlvo_16c02	ribosomal protein l32	505	4	C:GO:0005840 F:GO:0003735 P:GO:0006412 C:GO:0005622	EC:3.6.5.3,
pl_xlvo_16c03	vacuolar protein sorting 35 homolog	755	6	P:GO:0015031 C:GO:0016020 C:GO:0005829 C:GO:0005768 F:GO:0005515 P:GO:0042147
pl_xlvo_16c05	canopy 4 homolog	750	2	P:GO:0032880 F:GO:0005102
pl_xlvo_16d05	gtp binding protein 4	715	14	P:GO:0030336 P:GO:0008156 P:GO:0042254 P:GO:0050821 P:GO:0008285 F:GO:0005515 P:GO:0033342 F:GO:0003924 P:GO:0031397 C:GO:0048471 P:GO:0000079 P:GO:0022408 C:GO:0005634 F:GO:0005525	EC:3.6.5.1, EC:3.6.5.2, EC:3.6.5.3, EC:3.6.5.4,
pl_xlvo_16e11	ubiquitin-conjugating enzyme	703	4	P:GO:0019538 F:GO:0019787 P:GO:0043687 P:GO:0051246
pl_xlvo_16f06	gli pathogenesis-related 2	731	3	C:GO:0005576 C:GO:0016020 C:GO:0005794
pl_xlvo_16g03	splicing factor14 kda subunit	731	8	P:GO:0007052 P:GO:0008380 F:GO:0003723 F:GO:0005515 P:GO:0006397 C:GO:0005634 F:GO:0000166 F:GO:0003676
pl_xlvo_17b04	pdz domain containing 11	810	6	C:GO:0016323 P:GO:0007242 P:GO:0006605 F:GO:0008022 C:GO:0005829 F:GO:0005515
pl_xlvo_17b07	osteoclast stimulating factor 1	716	4	C:GO:0005737 F:GO:0042802 F:GO:0003700 P:GO:0006355
pl_xlvo_17b08	coiled-coil domain containing 39	838	0		-
pl_xlvo_17c01	dual-specificity tyrosine--phosphorylation regulated kinase 2	657	10	P:GO:0018108 F:GO:0004674 F:GO:0030145 P:GO:0045725 P:GO:0042771 F:GO:0005524 F:GO:0000287 F:GO:0004713 C:GO:0005737 C:GO:0005634	EC:2.7.11, EC:2.7.10,
pl_xlvo_17c07	outer membrane lipoprotein	688	3	F:GO:0005215 F:GO:0005488 P:GO:0006810	-
pl_xlvo_17c09	ariadne ubiquitin-conjugating enzyme e2 binding protein homolog 1	765	8	C:GO:0005737 F:GO:0005515 P:GO:0006829 P:GO:0006511 P:GO:0006512 F:GO:0008270 F:GO:0019787 C:GO:0000151
pl_xlvo_17d07	thioredoxin domain containing 9	616	1	F:GO:0005515
pl_xlvo_17f07	chaperonin containingsubunit 3	771	8	C:GO:0005737 P:GO:0006457 F:GO:0005524 P:GO:0046671 F:GO:0051082 P:GO:0048048 F:GO:0005515 P:GO:0044267
pl_xlvo_17f12	eukaryotic translation initiation factorsubunit h	702	1	P:GO:0006413
pl_xlvo_17g04	ribosomal protein s21	429	6	F:GO:0003735 C:GO:0022627 P:GO:0006412 F:GO:0043022 C:GO:0005622 C:GO:0005840	EC:3.6.5.3,
pl_xlvo_17g11	wd repeat domain 43	735	3	P:GO:0008150 C:GO:0005634 C:GO:0005575	-
pl_xlvo_17h03	proteinase inhibitor i4 serpin	672	2	F:GO:0008233 F:GO:0004867	-
pl_xlvo_17h11	cg15786 cg15786-partial	718	0		-
pl_xlvo_18b08	chromatin modifying protein 1b	791	3	P:GO:0015031 C:GO:0005768 F:GO:0019904
pl_xlvo_18c12	viral iap-associated	764	2	C:GO:0005737 F:GO:0005515
pl_xlvo_18e01	acetylcholinesterase	342	10	C:GO:0016020 C:GO:0045202 F:GO:0004091 F:GO:0016787 C:GO:0030054 F:GO:0004104 F:GO:0003990 C:GO:0005576 P:GO:0042135 C:GO:0005886	-
pl_xlvo_18e06	protein tyrosinenon-receptor typepartial	732	3	F:GO:0005515 F:GO:0016791 P:GO:0006470	EC:3.1.3,
pl_xlvo_18f02	thymosin isoform 1	693	6	C:GO:0005737 F:GO:0003779 P:GO:0035193 C:GO:0005829 P:GO:0007010 F:GO:0003785	-
pl_xlvo_18f05	crooked neck-like 1	737	2	C:GO:0044428 P:GO:0000245
pl_xlvo_18g04	calmodulin	765	6	F:GO:0005488 P:GO:0009968 P:GO:0006996 P:GO:0016059 C:GO:0044464 F:GO:0005509
pl_xlvo_18h07	eukaryotic translation termination factor 1	810	7	C:GO:0005737 F:GO:0016149 F:GO:0003723 F:GO:0005515 P:GO:0006449 F:GO:0043022 P:GO:0006415
pl_xlvo_19a07	vesamicol binding	745	11	F:GO:0005277 P:GO:0015870 C:GO:0043005 P:GO:0043051 C:GO:0045202 C:GO:0030285 P:GO:0002119 P:GO:0040012 P:GO:0006937 P:GO:0046928 C:GO:0005887
pl_xlvo_19a10	c3orf15 protein	726	0		-
pl_xlvo_19c09	secreted hydrolase-like protein	786	3	P:GO:0009792 P:GO:0002119 P:GO:0040007
pl_xlvo_19d05	prohibitin 2	749	9	F:GO:0004872 F:GO:0016566 C:GO:0005743 P:GO:0007165 C:GO:0005634 P:GO:0016481 P:GO:0006355 F:GO:0030331 C:GO:0016020
pl_xlvo_19d11	tryptophan hydroxylase 1	716	6	P:GO:0042427 F:GO:0005488 C:GO:0043005 F:GO:0004510 P:GO:0009072 P:GO:0006950	EC:1.14.16.4,
pl_xlvo_19e03	translocation protein 1	738	4	F:GO:0004872 P:GO:0006613 C:GO:0016021 C:GO:0005783
pl_xlvo_19e04	organic cation transporter cg6331-pa	711	6	C:GO:0016021 F:GO:0015101 P:GO:0015695 F:GO:0005215 P:GO:0006810 C:GO:0016020
pl_xlvo_19e05	nadh dehydrogenase flavoproteinmitochondrial	770	9	F:GO:0051287 P:GO:0006810 F:GO:0008137 C:GO:0005747 F:GO:0051539 P:GO:0006120 F:GO:0010181 F:GO:0005506 P:GO:0006118	EC:1.6.5.3,
pl_xlvo_19e07	tlc domain containing 1	747	1	C:GO:0016021	-
pl_xlvo_19e11	chitinase 1	755	3	F:GO:0004568 F:GO:0005488 P:GO:0005976	EC:3.2.1.14,
pl_xlvo_19f09	protein tyrosinereceptorn polypeptide 2	706	6	C:GO:0005615 C:GO:0005887 F:GO:0005001 P:GO:0006470 C:GO:0030141 P:GO:0007185
pl_xlvo_19g03	h+lysosomalv1 subunit g2	747	31	F:GO:0008553 F:GO:0042803 P:GO:0043071 P:GO:0002119 F:GO:0030528 P:GO:0006418 F:GO:0004812 F:GO:0004872 C:GO:0030285 C:GO:0043232 F:GO:0046872 P:GO:0007242 P:GO:0006464 F:GO:0008134 P:GO:0006754 C:GO:0016471 P:GO:0009790 F:GO:0005125 F:GO:0000166 F:GO:0008378 P:GO:0002474 C:GO:0042611 P:GO:0000003 F:GO:0003677 P:GO:0050896 F:GO:0043169 C:GO:0005634 P:GO:0016043 P:GO:0015992 C:GO:0044421 P:GO:0006…	EC:3.6.3.6,
pl_xlvo_19g04	protein	686	2	F:GO:0005515 P:GO:0040010
pl_xlvo_19g11	cysteine-rich secretory protein precursor	720	3	P:GO:0009607 P:GO:0006952 C:GO:0005576	-
pl_xlvo_19g12	leucine-rich repeats and wd repeat domain containing 1	725	1	F:GO:0005515	-
pl_xlvo_20a04	rib43a domain with coiled-coils 2	738	0		-
pl_xlvo_20b04	ras-like gene family member a	803	6	C:GO:0005737 C:GO:0005856 F:GO:0005525 C:GO:0005886 C:GO:0005579 P:GO:0007264
pl_xlvo_20d02	upf0605 protein b	807	2	F:GO:0003674 C:GO:0005575	-
pl_xlvo_20d09	myosin regulatory light polypeptide 9	744	7	F:GO:0008307 P:GO:0006937 P:GO:0007517 F:GO:0005509 F:GO:0003774 C:GO:0005859 P:GO:0007010
pl_xlvo_20e05	peptidylprolyl isomerase-like 6	718	4	F:GO:0003755 P:GO:0006457 C:GO:0005575 F:GO:0016853	-
pl_xlvo_20e06	nad dependent epimerase dehydratase	740	2	F:GO:0003824 P:GO:0044237	-
pl_xlvo_20e11	dihydrolipoamide dehydrogenase	657	7	P:GO:0045454 C:GO:0005759 P:GO:0006118 F:GO:0050660 F:GO:0004148 F:GO:0016491 C:GO:0005737	EC:1.8.1.4,
pl_xlvo_20g08	cystatin b	739	3	C:GO:0005622 F:GO:0004869 F:GO:0004866
pl_xlvo_21b01	seryl-trna synthetase	701	4	C:GO:0005737 F:GO:0005524 P:GO:0006434 F:GO:0004828	EC:6.1.1.11,
pl_xlvo_21b06	ubiquitin-conjugating enzyme e2n	751	18	P:GO:0051092 P:GO:0033182 F:GO:0043130 C:GO:0005737 P:GO:0006511 C:GO:0031372 P:GO:0043123 F:GO:0004842 P:GO:0050852 P:GO:0031058 P:GO:0051443 P:GO:0000729 P:GO:0006301 C:GO:0005634 P:GO:0045739 F:GO:0019787 P:GO:0043687 P:GO:0051246	EC:6.3.2.19,
pl_xlvo_21b08	rad23 homolog a	754	7	P:GO:0006464 F:GO:0005515 F:GO:0003697 P:GO:0043161 F:GO:0003684 P:GO:0006289 C:GO:0005634
pl_xlvo_21b10	cytochrome c-1	766	4	F:GO:0046872 F:GO:0009055 P:GO:0006119 C:GO:0005746
pl_xlvo_21c09	vacuolar serine protease isp6	709	2	P:GO:0043581 F:GO:0016787
pl_xlvo_21f01	protein phosphataseregulatory subunit 7	711	4	C:GO:0005737 C:GO:0005634 F:GO:0005515 F:GO:0008599
pl_xlvo_21f05	toll-like receptor (agap012385-pa)	735	4	F:GO:0004888 P:GO:0007165 C:GO:0031224 P:GO:0045087	-
pl_xlvo_21g10	cytochromesomatic	695	18	P:GO:0006979 C:GO:0005829 P:GO:0006810 P:GO:0043065 C:GO:0005746 C:GO:0005625 P:GO:0006309 P:GO:0008635 F:GO:0008289 F:GO:0045155 F:GO:0005515 F:GO:0020037 P:GO:0042743 C:GO:0005759 F:GO:0005506 C:GO:0005634 P:GO:0006118 F:GO:0009055
pl_xlvo_21h07	translation elongation factor 2	756	7	P:GO:0000022 F:GO:0003746 F:GO:0005525 C:GO:0005811 C:GO:0005829 P:GO:0006414 F:GO:0003924	EC:3.6.5.1, EC:3.6.5.2, EC:3.6.5.3, EC:3.6.5.4,
pl_xlvo_22b02	chloride channel 7	769	6	P:GO:0009268 F:GO:0005515 P:GO:0006810 C:GO:0016021 C:GO:0031410 F:GO:0005216
pl_xlvo_22c10	wd repeat domain 78	741	2	F:GO:0003674 C:GO:0005575	-
pl_xlvo_22d12	retinol dehydrogenase 14 (all-trans and 9-cis)	762	5	F:GO:0005488 F:GO:0016491 P:GO:0008152 F:GO:0003824 C:GO:0005575	-
pl_xlvo_22e01	ser thr protein phosphatase family protein	744	7	P:GO:0007600 C:GO:0043025 P:GO:0050896 F:GO:0046914 F:GO:0004722 P:GO:0006470 F:GO:0016787
pl_xlvo_22e04	coiled-coil domain containing 113	733	1	C:GO:0043234
pl_xlvo_22e06	sphingosine-1-phosphate lyase	733	7	P:GO:0006915 P:GO:0006520 P:GO:0030149 C:GO:0016021 F:GO:0016829 C:GO:0005783 P:GO:0006672
pl_xlvo_22e07		531	0		-
pl_xlvo_22f01	glutamic-oxaloacetic transaminasesoluble (aspartate aminotransferase 1)	795	16	P:GO:0006114 P:GO:0006107 C:GO:0005829 C:GO:0005764 P:GO:0006533 P:GO:0019551 P:GO:0006532 F:GO:0004609 P:GO:0032869 C:GO:0005625 P:GO:0055089 P:GO:0019550 P:GO:0051384 F:GO:0031406 C:GO:0043679 F:GO:0004069	EC:4.1.1.65, EC:2.6.1.1,
pl_xlvo_22f12	ccf-like protein	739	2	F:GO:0004553 P:GO:0005975	-
pl_xlvo_22g03	basic transcription factor 3-like 4	502	3	P:GO:0006350 P:GO:0006810 C:GO:0044424
pl_xlvo_23a03	v-ki-ras2 kirsten rat sarcoma viral oncogene homolog	796	28	C:GO:0045121 F:GO:0030275 P:GO:0051000 P:GO:0051092 C:GO:0000139 P:GO:0008542 P:GO:0035022 C:GO:0005624 P:GO:0032228 P:GO:0051385 F:GO:0005525 P:GO:0007569 P:GO:0051146 P:GO:0051384 P:GO:0043524 P:GO:0008284 P:GO:0043406 P:GO:0051726 F:GO:0019002 P:GO:0006897 P:GO:0048169 P:GO:0030036 F:GO:0019003 F:GO:0003924 C:GO:0005886 P:GO:0019221 P:GO:0007264 C:GO:0005622	EC:3.6.5.1, EC:3.6.5.2, EC:3.6.5.3, EC:3.6.5.4,
pl_xlvo_23a08	phenylalanyl-trnaalpha subunit	840	4	C:GO:0005737 F:GO:0004826 F:GO:0005524 P:GO:0006432	EC:6.1.1.20,
pl_xlvo_23a10	gelsolin precursor	779	4	P:GO:0030036 F:GO:0005515 P:GO:0006950 F:GO:0003779
pl_xlvo_23b12	t-complex 1	777	7	C:GO:0005720 C:GO:0005832 P:GO:0007021 F:GO:0005524 P:GO:0007286 F:GO:0051082 C:GO:0000242
pl_xlvo_23e03	sorting nexin 2	772	4	P:GO:0016043 C:GO:0005737 F:GO:0005515 P:GO:0006810
pl_xlvo_23f01	cytochromefamilysubfamilypolypeptide 6	732	1	C:GO:0044464
pl_xlvo_23f02	camp-dependent protein kinase r2	757	12	P:GO:0007411 P:GO:0045475 P:GO:0048148 C:GO:0005624 F:GO:0008603 P:GO:0048149 F:GO:0005515 P:GO:0007242 C:GO:0005737 C:GO:0005952 C:GO:0005886 P:GO:0006468
pl_xlvo_23f09	chromatin accessibility complex 1	758	8	F:GO:0003887 C:GO:0008622 C:GO:0008623 F:GO:0005515 P:GO:0006338 C:GO:0005622 F:GO:0043565 F:GO:0003677	EC:2.7.7.7,
pl_xlvo_23g02	calpain 3	761	10	P:GO:0045214 F:GO:0005509 P:GO:0008219 P:GO:0006508 F:GO:0004198 F:GO:0005515 P:GO:0042493 C:GO:0005737 C:GO:0005634 P:GO:0051592
pl_xlvo_24b04	regulator of chromosomercc1	745	2	F:GO:0005509 P:GO:0007155	-
pl_xlvo_24b06	pyridoxal-5-phosphate-dependent protein beta subunit	749	5	P:GO:0019344 F:GO:0016829 F:GO:0003824 P:GO:0008152 F:GO:0030170
pl_xlvo_24c03	mitochondrial ribosomal protein l17	416	2	C:GO:0005762 F:GO:0003735
pl_xlvo_24c11	novel proteinvertebrate myeloid lymphoid or mixed-lineage leukemiatranslocated1 (zgc:136639)	741	2	P:GO:0010467 P:GO:0016070
pl_xlvo_24d06	uncharacterized protein	793	5	F:GO:0046872 P:GO:0006508 F:GO:0003824 F:GO:0004222 F:GO:0008270	-
pl_xlvo_24d07	eukaryotic translation initiation factor 3 subunit (eif-3)	616	0		-
pl_xlvo_24d10	paf1 rna polymerase ii complexhomolog	686	3	P:GO:0006353 P:GO:0045449 F:GO:0005515
pl_xlvo_24d11	hect (homologous to the e6-apcarboxyl terminus) domain and rcc1-like domain2	809	6	P:GO:0007283 C:GO:0005743 F:GO:0020037 P:GO:0006512 F:GO:0004842 F:GO:0008270	EC:6.3.2.19,
pl_xlvo_24f11	lighttctex-type 1	728	6	F:GO:0005515 C:GO:0005858 P:GO:0007017 C:GO:0005868 F:GO:0003777 C:GO:0005874
pl_xlvo_24g10	ribosomal protein l37a	389	7	P:GO:0000022 F:GO:0003735 C:GO:0022625 F:GO:0008270 P:GO:0006412 C:GO:0005622 C:GO:0005840	EC:3.6.5.3,
pl_xlvo_24h06	26s protease regulatory subunit 6b	714	0		-
pl_xlvo_25a12	serine threonine kinase nlk	750	7	F:GO:0004707 P:GO:0030178 F:GO:0005524 P:GO:0016318 P:GO:0007474 P:GO:0042332 P:GO:0006468	EC:2.7.11.24,
pl_xlvo_25c05	cactus zygotic protein	768	6	P:GO:0006952 P:GO:0006810 P:GO:0050789 P:GO:0009620 P:GO:0016043 P:GO:0019730
pl_xlvo_25c08	protein phosphatase methylesterase 1	765	3	F:GO:0051721 F:GO:0051722 P:GO:0006482
pl_xlvo_25e02	rrs1 ribosome biogenesis regulator homolog	691	3	F:GO:0003674 P:GO:0042254 C:GO:0005634	-
pl_xlvo_25e05	protein	785	2	F:GO:0005515 P:GO:0040010
pl_xlvo_25e09	phosphoenolpyruvate carboxykinase	734	4	F:GO:0004611 F:GO:0017076 F:GO:0005525 P:GO:0006094
pl_xlvo_25f03	actin	771	1	F:GO:0005488
pl_xlvo_25f05	40s ribosomal protein s24	531	5	C:GO:0005840 F:GO:0003735 P:GO:0006412 F:GO:0000166 C:GO:0005622	EC:3.6.5.3,
pl_xlvo_25g10	acid-sensing ion channel	794	2	C:GO:0016021 F:GO:0005261
pl_xlvo_25h11	plasminogen	738	13	P:GO:0048012 P:GO:0051603 P:GO:0051450 P:GO:0007517 C:GO:0005792 F:GO:0004283 P:GO:0000902 C:GO:0005576 P:GO:0006916 P:GO:0007596 P:GO:0001889 F:GO:0005488 P:GO:0000187	EC:3.4.21.7,
pl_xlvo_26a04	protein disulfide isomerase	688	9	F:GO:0003756 P:GO:0018991 P:GO:0008360 P:GO:0040002 P:GO:0045138 F:GO:0003810 P:GO:0010171 P:GO:0040018 P:GO:0040019	EC:5.3.4.1, EC:2.3.2.13,
pl_xlvo_26b06	activating transcription factor 5	817	7	P:GO:0006357 F:GO:0003714 F:GO:0003702 F:GO:0003700 C:GO:0005634 F:GO:0043565 F:GO:0046983
pl_xlvo_26c06	intermediate chain 2	765	5	P:GO:0042384 C:GO:0030286 C:GO:0035085 F:GO:0003777 C:GO:0005874
pl_xlvo_26c11	4-aminobutyrate aminotransferase	746	7	P:GO:0006520 C:GO:0005759 F:GO:0003824 F:GO:0003867 P:GO:0009448 F:GO:0008483 F:GO:0030170
pl_xlvo_26e09	chloride channel 7	712	2	F:GO:0005488 C:GO:0016021
pl_xlvo_26f02	heavy polypeptide 200kda	752	7	P:GO:0007399 F:GO:0003674 C:GO:0005883 C:GO:0030424 F:GO:0005198 P:GO:0008150 C:GO:0005575	-
pl_xlvo_26f05	lysozyme	586	2	F:GO:0016798 P:GO:0042742
pl_xlvo_26h07	sec11-like 1	716	9	C:GO:0005789 C:GO:0005792 F:GO:0005515 P:GO:0006465 C:GO:0016021 F:GO:0008236 P:GO:0006508 C:GO:0016020 F:GO:0008233
pl_xlvo_26h08	leucine zipper and ctnnbip1 domain containing	753	2	P:GO:0007275 F:GO:0008013
pl_xlvo_27a03	outer membrane lipoprotein blc	701	1	F:GO:0005488	-
pl_xlvo_27a08	alkylglycerone phosphate synthase	776	7	P:GO:0006629 F:GO:0016491 F:GO:0008609 C:GO:0005778 P:GO:0008610 P:GO:0042221 F:GO:0050660	EC:2.5.1.26,
pl_xlvo_27a11	tetratricopeptide repeat domain 30b	771	5	P:GO:0042384 F:GO:0005488 P:GO:0007368 P:GO:0018095 C:GO:0031514
pl_xlvo_27b11	bicoid-interacting 3	684	1	F:GO:0016740
pl_xlvo_27d01	potassium channel tetramerisation domain containing 21	728	5	F:GO:0005515 F:GO:0005249 P:GO:0006813 C:GO:0008076 C:GO:0016020	-
pl_xlvo_27d08	kuzbanian cg7147-isoform a	739	7	F:GO:0046872 P:GO:0001708 P:GO:0009790 P:GO:0040025 P:GO:0007219 P:GO:0040010 F:GO:0008237
pl_xlvo_27e02	60s ribosomal protein l44	414	5	P:GO:0046898 C:GO:0005840 F:GO:0003735 P:GO:0006412 P:GO:0046677	EC:3.6.5.3,
pl_xlvo_27e04	ornithine decarboxylase	416	6	P:GO:0008284 F:GO:0004586 P:GO:0001822 F:GO:0005515 P:GO:0009446 C:GO:0005829	EC:4.1.1.17,
pl_xlvo_27e12	protein	751	7	C:GO:0005739 F:GO:0016491 C:GO:0045095 P:GO:0042773 C:GO:0016021 F:GO:0008137 C:GO:0005743	-
pl_xlvo_27f03	cd209 protein	749	2	F:GO:0005488 F:GO:0005529
pl_xlvo_28a05	hyou1 protein	678	3	C:GO:0005783 F:GO:0005515 F:GO:0005524
pl_xlvo_28b05	transposase tan1-aspergillus niger	770	4	F:GO:0003676 F:GO:0008270 F:GO:0003677 C:GO:0005634	-
pl_xlvo_28b12	sperm associated antigen 6	783	4	C:GO:0005930 P:GO:0007286 P:GO:0030317 F:GO:0005488
pl_xlvo_28c05	pr domain containing 10 isoform 2	794	3	F:GO:0003676 F:GO:0008270 C:GO:0005622	-
pl_xlvo_28d04	angiotensin converting enzyme	488	8	C:GO:0005615 F:GO:0046872 F:GO:0004246 F:GO:0042277 P:GO:0006518 P:GO:0008217 C:GO:0016021 P:GO:0006508	EC:3.4.15.1,
pl_xlvo_28d11	pollen profilin	399	4	F:GO:0003779 P:GO:0007010 C:GO:0015629 P:GO:0030036	-
pl_xlvo_28e06	receptor-interacting serine-threonine kinase 1	725	5	P:GO:0048518 P:GO:0009790 P:GO:0007409 F:GO:0004713 C:GO:0016020	EC:2.7.10,
pl_xlvo_28e08	nedd8 activating enzyme e1 subunit 1	749	9	P:GO:0006260 P:GO:0006917 P:GO:0045116 P:GO:0031574 C:GO:0005886 F:GO:0019781 P:GO:0006512 C:GO:0005626 F:GO:0046982
pl_xlvo_28f07	lmp7-like protein	690	5	C:GO:0005839 F:GO:0004298 P:GO:0006511 F:GO:0004866 C:GO:0005634	EC:3.4.25,
pl_xlvo_28f11	ribosomal protein l24	533	3	C:GO:0005840 F:GO:0003735 P:GO:0006412	EC:3.6.5.3,
pl_xlvo_28g05	singed cg32858-isoform a	691	8	P:GO:0051017 P:GO:0009913 P:GO:0035017 P:GO:0048800 F:GO:0003779 C:GO:0031941 P:GO:0008407 P:GO:0048477
pl_xlvo_28g12	chromosome 14 open reading frame 169	732	4	P:GO:0042254 F:GO:0003723 P:GO:0006338 C:GO:0030685
pl_xlvo_28h11	gata binding protein 2	813	13	P:GO:0021983 P:GO:0001709 P:GO:0045637 F:GO:0046872 P:GO:0045766 P:GO:0050766 P:GO:0001892 P:GO:0010552 F:GO:0003700 F:GO:0008134 P:GO:0048469 P:GO:0030182 C:GO:0005634
pl_xlvo_29a05	without children cg5965-isoform b	761	5	C:GO:0035012 P:GO:0016233 C:GO:0000791 C:GO:0000792 C:GO:0005705
pl_xlvo_29b04	protein arginine n-methyltransferase 5	755	5	P:GO:0035246 P:GO:0006350 C:GO:0005634 F:GO:0008168 C:GO:0005737	EC:2.1.1,
pl_xlvo_29b07	motile sperm domain containing 2	729	4	P:GO:0006928 F:GO:0005198 C:GO:0016020 P:GO:0008150	-
pl_xlvo_29d03	novel protein	637	8	P:GO:0007242 F:GO:0030246 F:GO:0016787 P:GO:0005975 F:GO:0004629 P:GO:0006071 F:GO:0008889 C:GO:0005575	-
pl_xlvo_29e01	notch homologtranslocation-associated	688	28	P:GO:0030326 P:GO:0035295 P:GO:0021523 P:GO:0045687 P:GO:0001942 P:GO:0048709 P:GO:0042981 P:GO:0045596 P:GO:0042127 C:GO:0005737 P:GO:0042246 P:GO:0001840 P:GO:0030216 P:GO:0042663 F:GO:0016563 F:GO:0003682 F:GO:0003700 P:GO:0007221 P:GO:0001756 P:GO:0021986 P:GO:0048337 P:GO:0055016 P:GO:0016043 P:GO:0007368 C:GO:0016020 P:GO:0031017 P:GO:0009887 F:GO:0005509
pl_xlvo_29g07	cyclin l1	670	3	C:GO:0016607 C:GO:0008023 P:GO:0006355
pl_xlvo_29g08	iws1 homolog	786	1	C:GO:0005634	-
pl_xlvo_30a12	ddomain (prokaryotic heat shock protein) family member (dnj-8)	695	7	F:GO:0051082 C:GO:0016021 P:GO:0006457 C:GO:0016020 P:GO:0040011 F:GO:0031072 P:GO:0018991	-
pl_xlvo_30b03	tetratricopeptide repeat domain 12	740	1	F:GO:0005488	-
pl_xlvo_30e02	hemopoietic cell kinase	688	3	F:GO:0005515 F:GO:0004713 P:GO:0009987	EC:2.7.10,
pl_xlvo_30e04	chromosome 1 open reading frame 161	762	0		-
pl_xlvo_31b01	mps one binder kinase activator-like 1a	705	7	C:GO:0005737 F:GO:0016301 F:GO:0019209 C:GO:0005634 F:GO:0008270 P:GO:0046777 F:GO:0019900
pl_xlvo_31c01	leucine-rich repeat-containing protein	772	4	F:GO:0005525 P:GO:0007264 F:GO:0005515 C:GO:0005622	-
pl_xlvo_31c03	heat shock protein 70	725	1	F:GO:0005524
pl_xlvo_31c08	sodium-calcium exchanger	771	18	P:GO:0002026 C:GO:0030315 P:GO:0009749 F:GO:0005432 F:GO:0031072 F:GO:0005516 F:GO:0005509 C:GO:0016021 C:GO:0005901 P:GO:0051924 P:GO:0007584 P:GO:0002028 P:GO:0007204 P:GO:0042493 P:GO:0007154 P:GO:0033198 P:GO:0042542 F:GO:0031402
pl_xlvo_31c11	novel proteinctd (carboxy-terminalrna polymerasepolypeptide a) small phosphatase-like (zgc:113169)	776	1	F:GO:0016791	-
pl_xlvo_31d10	signal recognition particle 68	782	5	C:GO:0005840 C:GO:0005730 F:GO:0003723 C:GO:0005783 C:GO:0005786	EC:3.6.5.4,
pl_xlvo_31e11	superoxide dismutasemitochondrial	782	13	P:GO:0001836 P:GO:0006357 P:GO:0001315 C:GO:0005743 F:GO:0030145 P:GO:0006801 P:GO:0006302 F:GO:0004784 P:GO:0000303 C:GO:0005759 P:GO:0043066 P:GO:0042542 F:GO:0046872	EC:1.15.1.1,
pl_xlvo_31f03	small nuclear ribonucleoprotein d2	623	6	C:GO:0005732 F:GO:0031202 C:GO:0005681 F:GO:0005515 C:GO:0030532 P:GO:0000245
pl_xlvo_31g07	ecdysteroid-regulated gene e74	702	9	P:GO:0035071 P:GO:0006355 F:GO:0043565 F:GO:0003700 F:GO:0003704 P:GO:0048477 P:GO:0006914 P:GO:0040034 C:GO:0005634
pl_xlvo_31g11	ef-hand calcium binding domain 1	756	1	F:GO:0005509	-
pl_xlvo_31h09	elegans proteinpartially confirmed by transcript evidence	696	4	P:GO:0006355 F:GO:0043565 F:GO:0016747 C:GO:0005634	-
pl_xlvo_31h12	eukaryotic translation initiation factorsubunit 10	713	2	P:GO:0006171 F:GO:0004016	-
pl_xlvo_32a05	golgin subfamily a member 1 (golgin-97)	735	1	C:GO:0005794
pl_xlvo_32a08	zinc finger protein 474	759	1	F:GO:0005488
pl_xlvo_32a10	heme-binding protein 2	680	0		-
pl_xlvo_32b06	14-3-3 protein	734	7	P:GO:0006588 P:GO:0000077 F:GO:0019904 F:GO:0004863 F:GO:0004623 C:GO:0005737 C:GO:0005634	EC:3.1.1.4,
pl_xlvo_32b09	cg30010-pa isoform 2	674	1	F:GO:0008233
pl_xlvo_32c03	solute carrier family 26 member 6	721	6	P:GO:0008272 C:GO:0016021 F:GO:0008271 C:GO:0016020 F:GO:0005215 P:GO:0006810	-
pl_xlvo_32d04	enhancer of rudimentary homolog	687	2	F:GO:0005515 P:GO:0006213
pl_xlvo_32d08	coiled-coil domain containing 96	676	0		-
pl_xlvo_32d10	leucine rich repeat containing 48	704	2	F:GO:0005515 C:GO:0005737
pl_xlvo_32e11	calmodulin homologue	758	2	P:GO:0007049 F:GO:0005509
pl_xlvo_32e12	rio1 mj0444 family protein	760	2	F:GO:0005524 F:GO:0004674	EC:2.7.11,
pl_xlvo_32f06	dynactin 3	505	6	C:GO:0005869 F:GO:0005515 P:GO:0000910 P:GO:0007049 P:GO:0007017 C:GO:0048471
pl_xlvo_32f10		776	4	F:GO:0046872 F:GO:0050750 P:GO:0030521 P:GO:0030317
pl_xlvo_32g04	brca2 and cdkn1a interacting protein	684	0		-
pl_xlvo_32g08	intermediate chain 1	668	1	P:GO:0009987
pl_xlvo_33c12	bone morphogenetic protein	735	1	F:GO:0005509	-
pl_xlvo_33e06	kdel (lys-asp-glu-leu) endoplasmic reticulum protein retention receptor 2	777	14	F:GO:0004872 C:GO:0005789 C:GO:0005793 C:GO:0005624 C:GO:0005794 F:GO:0005515 F:GO:0005046 C:GO:0005579 F:GO:0008565 P:GO:0016192 P:GO:0006886 P:GO:0006621 C:GO:0016021 F:GO:0046923
pl_xlvo_33g01	gtp binding protein 2	739	2	F:GO:0005525 F:GO:0003924
pl_xlvo_34a09	testis enhanced gene transcript (bax inhibitor 1)	684	2	P:GO:0006915 C:GO:0016021
pl_xlvo_34b05	tryparedoxin	775	6	F:GO:0015036 P:GO:0042743 P:GO:0045454 P:GO:0006118 F:GO:0009055 F:GO:0016491
pl_xlvo_34c05	cell division control protein 2 homolog	738	8	C:GO:0005737 P:GO:0006468 F:GO:0008353 F:GO:0032403 P:GO:0007067 F:GO:0005524 F:GO:0004693 P:GO:0051301	EC:2.7.11.23, EC:2.7.11.22,
pl_xlvo_34c08	endou protein	483	1	F:GO:0016740
pl_xlvo_34e01	arp3 actin-related protein 3 homolog	721	5	C:GO:0042995 C:GO:0005856 C:GO:0005737 F:GO:0005524 F:GO:0003779
pl_xlvo_34e11	novel protein (zgc:77155)	653	3	F:GO:0008270 F:GO:0003676 F:GO:0000166
pl_xlvo_34g01	immediate early response 3 interacting protein 1	686	3	C:GO:0016021 C:GO:0005615 C:GO:0005783
pl_xlvo_35a03	atp-bindingsub-family dmember 3	736	9	C:GO:0016021 C:GO:0005743 F:GO:0042626 C:GO:0005615 F:GO:0043621 C:GO:0005778 F:GO:0005524 P:GO:0042493 P:GO:0015910
pl_xlvo_35b01	heat shock protein 9	748	6	P:GO:0030097 P:GO:0006457 F:GO:0016887 C:GO:0005759 F:GO:0005524 F:GO:0051082
pl_xlvo_35b08	apoptosis stimulating of p53	747	0		-
pl_xlvo_35b10	acyl-synthetase long-chain family member 5	672	7	C:GO:0005743 C:GO:0005777 F:GO:0004467 F:GO:0000287 P:GO:0006631 C:GO:0005783 C:GO:0044425	EC:6.2.1.3,
pl_xlvo_35c08	ubiquitin carboxyl-terminal hydrolase 47 (ubiquitin thioesterase 47) (ubiquitin-specific-processing protease 47) (deubiquitinating enzyme 47)	700	4	F:GO:0008234 F:GO:0004221 P:GO:0006512 P:GO:0006511	-
pl_xlvo_35d06	coiled-coil domain containing 147	726	0		-
pl_xlvo_35d07	acetylcholinesterase	774	1	P:GO:0009987
pl_xlvo_35d10	myst histone acetyltransferase 2	755	7	P:GO:0006260 P:GO:0016568 F:GO:0004402 F:GO:0003700 C:GO:0005634 F:GO:0008270 P:GO:0006355	EC:2.3.1.48,
pl_xlvo_35f02	sec63	778	2	F:GO:0005515 C:GO:0005785
pl_xlvo_35f06	amp-dependent synthetase and ligase	686	0		-
pl_xlvo_35g02	ankyrin repeat	752	0		-
pl_xlvo_35h08	mgc81922 protein	746	5	P:GO:0008152 F:GO:0016491 C:GO:0005739 F:GO:0005488 F:GO:0003824
pl_xlvo_35h09	exocyst complex component 1	738	0		-
pl_xlvo_36c07	phosphomannomutase 2	787	4	P:GO:0009298 P:GO:0045047 F:GO:0004615 C:GO:0005829	EC:5.4.2.8,
pl_xlvo_36c09	leucinetumor suppressor 2	776	2	C:GO:0005737 C:GO:0016020	-
pl_xlvo_36c11	radixin	694	14	C:GO:0030175 P:GO:0045176 C:GO:0019898 C:GO:0032420 C:GO:0001726 C:GO:0005856 P:GO:0051016 P:GO:0030033 F:GO:0003779 F:GO:0005198 C:GO:0030027 C:GO:0005737 C:GO:0045177 C:GO:0005886
pl_xlvo_36d06	jumonji domain containing 1a	698	11	F:GO:0050681 F:GO:0008270 P:GO:0006355 F:GO:0016702 P:GO:0009755 P:GO:0033169 P:GO:0046293 P:GO:0030521 F:GO:0005506 C:GO:0005634 P:GO:0045941	EC:1.13.11,
pl_xlvo_36d08	chromosome 6 open reading frame 168	768	0		-
pl_xlvo_36d10	d-isomer specific 2-hydroxyacid dehydrogenase family protein	796	4	F:GO:0048037 F:GO:0003824 F:GO:0005488 P:GO:0008152	-
pl_xlvo_36e02	cg14044 cg14044-pa	752	0		-
pl_xlvo_36e04	myosin vi	636	21	P:GO:0007605 P:GO:0051046 C:GO:0016461 C:GO:0031941 P:GO:0030048 C:GO:0031965 F:GO:0060001 F:GO:0043531 C:GO:0005794 P:GO:0006886 C:GO:0001726 P:GO:0006897 F:GO:0051015 P:GO:0030330 C:GO:0016591 P:GO:0045944 C:GO:0048471 F:GO:0042803 F:GO:0005516 C:GO:0005938 C:GO:0045334
pl_xlvo_36f06	member ras oncogene family	784	16	F:GO:0008565 P:GO:0000160 P:GO:0007264 P:GO:0006355 F:GO:0003677 F:GO:0005524 P:GO:0006888 F:GO:0003924 F:GO:0008134 P:GO:0006886 C:GO:0005794 C:GO:0005783 F:GO:0005525 C:GO:0005886 C:GO:0005622 P:GO:0015031	EC:3.6.5.1, EC:3.6.5.2, EC:3.6.5.3, EC:3.6.5.4,
pl_xlvo_36f08	calponin transgelin	739	3	C:GO:0005865 F:GO:0003779 P:GO:0031032
pl_xlvo_36f12	suppressor of g2 allele of skp1	701	5	F:GO:0005488 C:GO:0000776 P:GO:0007067 P:GO:0006512 C:GO:0000151
pl_xlvo_36g10	leucine rich repeat containing 51	731	1	F:GO:0005515	-
pl_xlvo_36g12	sulfotransferase familymember 1	719	2	P:GO:0044237 F:GO:0008146	EC:2.8.2,
pl_xlvo_36h12	aconitase family member (aco-2)	360	9	P:GO:0040035 P:GO:0002119 P:GO:0006099 P:GO:0040011 P:GO:0009792 F:GO:0051539 F:GO:0003994 P:GO:0040007 P:GO:0008152	EC:4.2.1.3,
pl_xlvo_37d11	40s ribosomal protein	734	4	C:GO:0005840 F:GO:0003735 P:GO:0006412 C:GO:0005622	EC:3.6.5.3,
pl_xlvo_38a01	solute carrier family 5 (sodium glucose cotransporter)member 12	715	8	F:GO:0031402 F:GO:0015293 C:GO:0016021 P:GO:0006814 C:GO:0016020 P:GO:0006811 F:GO:0005215 P:GO:0006810	-
pl_xlvo_38b04	sperm associated antigen 6	744	7	P:GO:0007283 C:GO:0019861 C:GO:0005929 F:GO:0005488 P:GO:0030030 P:GO:0030317 C:GO:0005874
pl_xlvo_38b06	dihydropyrimidinase(dihydropyrimidine amidohydrolase)	808	9	C:GO:0005625 P:GO:0019860 P:GO:0019482 P:GO:0051260 F:GO:0004157 F:GO:0016597 F:GO:0002059 F:GO:0008270 F:GO:0016787	EC:3.5.2.2,
pl_xlvo_38b08	egf-like protein	740	5	F:GO:0030165 P:GO:0048666 C:GO:0048471 P:GO:0001756 C:GO:0005886
pl_xlvo_38b10	clathrin light chain	779	9	C:GO:0016020 F:GO:0005198 F:GO:0005515 P:GO:0006461 P:GO:0006886 F:GO:0008565 P:GO:0016192 C:GO:0030130 C:GO:0030132
pl_xlvo_38d02	novel proteinvertebrate hexosaminidase a (alpha polypeptide)	752	6	F:GO:0016798 P:GO:0008152 F:GO:0004563 P:GO:0005975 F:GO:0003824 F:GO:0043169
pl_xlvo_38d09	dc2-related axonemal dynein intermediate chain 5	764	4	F:GO:0003674 C:GO:0016021 C:GO:0016020 P:GO:0008150	-
pl_xlvo_38e08	ef hand calcium binding domain 1	771	1	F:GO:0005509	-
pl_xlvo_39a05	loc446923 protein	761	6	F:GO:0008553 C:GO:0005811 P:GO:0015992 C:GO:0005756 P:GO:0015986 C:GO:0016469	EC:3.6.3.6,
pl_xlvo_39a08	ribosomal protein l36	383	5	C:GO:0005730 F:GO:0003735 F:GO:0005515 C:GO:0022625 P:GO:0006412	EC:3.6.5.3,
pl_xlvo_39d11	tgf beta-inducible nuclear protein 1	766	3	P:GO:0006364 C:GO:0030529 C:GO:0005634
pl_xlvo_39f02	proteasomebeta type 3	655	7	C:GO:0005839 P:GO:0045454 F:GO:0005515 P:GO:0006511 F:GO:0004298 F:GO:0016853 C:GO:0005634	EC:3.4.25,
pl_xlvo_39h05	cysteine-rich secretory protein-	691	3	C:GO:0005576 P:GO:0008152 F:GO:0016491	-
pl_xlvo_39h07	adenylate kinase 5	688	2	F:GO:0016301 P:GO:0006139
pl_xlvo_40a01	endothelial differentiation-related factor 1	805	13	P:GO:0019216 P:GO:0043388 P:GO:0006355 F:GO:0003700 P:GO:0045446 P:GO:0007275 F:GO:0004402 F:GO:0003713 C:GO:0005669 C:GO:0005737 F:GO:0008168 F:GO:0043565 F:GO:0003677	EC:2.3.1.48, EC:2.1.1,
pl_xlvo_40b05	uncharacterized protein c9orf117 homolog	699	0		-
pl_xlvo_40b07	glutamatekainate 2	756	18	C:GO:0044456 C:GO:0008328 F:GO:0004970 P:GO:0043067 P:GO:0051402 P:GO:0007166 P:GO:0035249 C:GO:0044463 C:GO:0030425 F:GO:0042802 F:GO:0005216 C:GO:0030424 P:GO:0048522 P:GO:0050804 P:GO:0006811 P:GO:0048523 P:GO:0042391 F:GO:0019899
pl_xlvo_40c07	wd40-repeat protein upregulated in hcc	779	1	F:GO:0005515
pl_xlvo_40d06	loc496017 protein	805	2	F:GO:0003674 P:GO:0008150	-
pl_xlvo_40d08	acetoacetyl-synthetase	733	4	P:GO:0006631 F:GO:0016405 C:GO:0005737 F:GO:0030729	EC:6.2.1.16,
pl_xlvo_40e10	armadillo repeat containing 3	739	4	F:GO:0003674 F:GO:0005488 P:GO:0008150 C:GO:0005575	-
pl_xlvo_40f02	transketolase-like 2	711	4	P:GO:0008152 C:GO:0005737 F:GO:0005509 F:GO:0004802	EC:2.2.1.1,
pl_xlvo_40f06	coiled-coil domain containing 151	727	2	F:GO:0003674 P:GO:0008150	-
pl_xlvo_40g04	zipper cg15792-isoform d	756	24	P:GO:0046664 P:GO:0045200 C:GO:0016461 P:GO:0035072 P:GO:0007395 P:GO:0007443 P:GO:0045214 P:GO:0035017 P:GO:0006936 P:GO:0007297 P:GO:0035317 P:GO:0046663 F:GO:0003779 P:GO:0001736 F:GO:0032027 P:GO:0008258 P:GO:0016203 C:GO:0045179 F:GO:0003774 C:GO:0030018 F:GO:0042623 F:GO:0005524 P:GO:0007435 P:GO:0000910
pl_xlvo_40h03	elegans proteinpartially confirmed by transcript evidence	695	10	P:GO:0006418 P:GO:0010171 C:GO:0005737 P:GO:0006412 P:GO:0000003 F:GO:0005524 P:GO:0002009 F:GO:0004812 P:GO:0040010 P:GO:0040035	-
pl_xlvo_40h08	polymeraseiii (dna directed) polypeptide155kda	702	6	C:GO:0005666 F:GO:0003899 P:GO:0006351 F:GO:0003677 F:GO:0000287 F:GO:0008270	EC:2.7.7.6,
pl_xlvo_41b01	ras-related c3 botulinum toxin substrate 1 (rhosmall gtp binding protein rac1)	702	26	P:GO:0016358 C:GO:0030027 P:GO:0007155 F:GO:0030742 P:GO:0045453 C:GO:0005624 C:GO:0005579 P:GO:0008283 C:GO:0042470 F:GO:0005525 C:GO:0019897 P:GO:0031529 P:GO:0006972 P:GO:0007520 P:GO:0035025 P:GO:0043552 P:GO:0016601 P:GO:0006935 P:GO:0048261 P:GO:0006954 P:GO:0030032 P:GO:0030838 F:GO:0003924 P:GO:0016477 P:GO:0007264 C:GO:0005622	EC:3.6.5.1, EC:3.6.5.2, EC:3.6.5.3, EC:3.6.5.4,
pl_xlvo_41b12	suppressor of fused homolog	797	14	P:GO:0045879 P:GO:0033333 F:GO:0004871 P:GO:0021513 F:GO:0042802 P:GO:0042994 P:GO:0006508 P:GO:0000122 P:GO:0043588 F:GO:0003714 P:GO:0002088 C:GO:0005737 P:GO:0001501 C:GO:0005634
pl_xlvo_41c02	mitochondrial ribosomal protein l1	763	1	C:GO:0005840
pl_xlvo_41c07	cg32177 cg32177-pa	735	0		-
pl_xlvo_41d06	heme-binding protein 2	760	2	C:GO:0012505 F:GO:0005488	-
pl_xlvo_41e06	tetratricopeptide repeat domain 25	746	3	F:GO:0005515 C:GO:0005737 F:GO:0005488
pl_xlvo_41e07	nadph oxidase 5partial	732	12	F:GO:0016175 P:GO:0000910 P:GO:0006917 P:GO:0043012 F:GO:0015252 P:GO:0050663 P:GO:0010155 P:GO:0042554 F:GO:0020037 F:GO:0050661 F:GO:0050660 P:GO:0008283
pl_xlvo_41g12	solute carrier family 39 (zinc transporter)member 9	716	6	C:GO:0016021 F:GO:0046873 P:GO:0006829 F:GO:0008270 C:GO:0016020 P:GO:0030001
pl_xlvo_41h01	yantar cg18426-pa	707	2	P:GO:0042386 F:GO:0003729
pl_xlvo_42b01	cytochrome b5	743	10	C:GO:0005789 C:GO:0005792 F:GO:0046914 P:GO:0046686 F:GO:0004768 F:GO:0009055 P:GO:0006631 C:GO:0016021 C:GO:0005739 F:GO:0020037	EC:1.14.19.1,
pl_xlvo_42d09	catalase	810	6	P:GO:0042744 C:GO:0005778 F:GO:0005506 P:GO:0006118 F:GO:0004096 C:GO:0005739	EC:1.11.1.6,
pl_xlvo_42e01	arm-1 protein	699	5	P:GO:0043248 C:GO:0000502 C:GO:0005634 C:GO:0005829 F:GO:0008538
pl_xlvo_42h04	coiled-coil-helix-coiled-coil-helix domain containing 2 variant 1	748	2	F:GO:0003674 P:GO:0008150	-
pl_xlvo_43b08	gliotactin cg3903-isoform a	790	1	P:GO:0009987
pl_xlvo_43c06	protein	739	10	F:GO:0016874 F:GO:0003677 C:GO:0005634 F:GO:0008270 P:GO:0006512 P:GO:0006355 C:GO:0005622 F:GO:0005515 F:GO:0046872 P:GO:0006350	-
pl_xlvo_43e10	membrane protein tms1d	621	3	P:GO:0018991 C:GO:0016020 P:GO:0040010
pl_xlvo_43f04	crossveinless cg12410-pa	711	0		-
pl_xlvo_43f07	cg10657 cg10657-pa	784	3	F:GO:0005215 C:GO:0005622 P:GO:0006810	-
pl_xlvo_43f10	bromodomain containing 8 isoform 3	750	1	P:GO:0009987
pl_xlvo_43h07	core-bindingbeta subunit	782	10	P:GO:0030098 P:GO:0045944 P:GO:0030099 F:GO:0003700 P:GO:0001649 P:GO:0048469 F:GO:0046982 C:GO:0005634 F:GO:0003702 F:GO:0003713
pl_xlvo_44a09	rabbeta subunit	769	5	F:GO:0005515 P:GO:0007601 F:GO:0008270 P:GO:0018348 F:GO:0004663	EC:2.5.1.60,
pl_xlvo_44b01	enoyl coenzyme ashortmitochondrial	727	7	F:GO:0005515 F:GO:0016508 C:GO:0005759 P:GO:0006635 F:GO:0004300 F:GO:0003824 P:GO:0008152	EC:4.2.1.74, EC:4.2.1.17,
pl_xlvo_44b08	transmembrane protein 167b	752	3	P:GO:0009968 C:GO:0005579 C:GO:0005786	EC:3.6.5.4,
pl_xlvo_44c02	nucleolar protein familymember 3	500	4	P:GO:0042254 C:GO:0005732 F:GO:0005515 P:GO:0001522
pl_xlvo_44c09	chondroitin sulfate proteoglycan 2	754	8	F:GO:0005488 F:GO:0005509 P:GO:0007155 F:GO:0005529 C:GO:0005578 F:GO:0005540 C:GO:0005576 P:GO:0007507	-
pl_xlvo_44d04	ubiquitin-conjugating enzyme e2d 3 (ubc4 5yeast)isoform cra_a	734	19	P:GO:0043161 P:GO:0051276 P:GO:0009792 P:GO:0040007 P:GO:0001745 P:GO:0051246 P:GO:0040035 P:GO:0007286 F:GO:0004842 P:GO:0016567 P:GO:0002119 F:GO:0005515 P:GO:0007067 P:GO:0040011 P:GO:0048477 P:GO:0008340 P:GO:0007140 F:GO:0019787 P:GO:0043687	EC:6.3.2.19,
pl_xlvo_44e10	calcyphosine-like	764	1	F:GO:0005509	-
pl_xlvo_44f05	solute carrier family 5 (sodium glucose cotransporter)member 12	760	2	F:GO:0015355 P:GO:0006810
pl_xlvo_44f10	adenine phosphoribosyltransferase	798	10	P:GO:0006166 C:GO:0005737 F:GO:0003999 F:GO:0016208 P:GO:0007595 F:GO:0005515 P:GO:0007625 P:GO:0006168 P:GO:0009116 F:GO:0016740	EC:2.4.2.7,
pl_xlvo_44g01	protein	717	0		-
pl_xlvo_44g03	outer dense fiber of sperm tails 2	696	3	F:GO:0005200 C:GO:0019861 P:GO:0007286
pl_xlvo_45a02	v-ski sarcoma viral oncogene homolog	630	3	F:GO:0005488 P:GO:0032502 C:GO:0005634
pl_xlvo_45b12	oligodendrocyte lineage transcription factor 2	785	13	P:GO:0042552 P:GO:0007403 F:GO:0003705 P:GO:0045664 C:GO:0005667 P:GO:0050769 P:GO:0048709 P:GO:0000122 P:GO:0048663 P:GO:0021522 P:GO:0007400 F:GO:0042803 C:GO:0005737
pl_xlvo_45c06	protein	723	2	P:GO:0006412 C:GO:0022626	EC:3.6.5.3,
pl_xlvo_45d05	ferrochelatase	690	7	F:GO:0008198 F:GO:0004325 P:GO:0006783 F:GO:0051537 C:GO:0005743 P:GO:0006091 P:GO:0009589	EC:4.99.1.1,
pl_xlvo_45e01	chromosome 15 open reading frame 15	731	6	C:GO:0005840 P:GO:0042254 F:GO:0003735 C:GO:0005634 P:GO:0006412 C:GO:0005622	EC:3.6.5.3,
pl_xlvo_45f03	aarbonic anhydraseomplexed with 4--n--benzamide	715	1	P:GO:0042539
pl_xlvo_45h04	bromodomain adjacent to zinc finger domain 1a	502	5	C:GO:0000228 F:GO:0005515 P:GO:0006338 F:GO:0008270 P:GO:0006355
pl_xlvo_45h06	zinc finger protein	723	3	F:GO:0003676 C:GO:0005622 P:GO:0006355
pl_xlvo_46b01	wd repeat domain 65	692	0		-
pl_xlvo_46d11	glyoxalase domain containing 4	447	1	C:GO:0005739
pl_xlvo_46e06	dead (asp-glu-ala-asp) box polypeptide 10	708	3	F:GO:0003723 F:GO:0005524 F:GO:0008026
pl_xlvo_46e12	annexin a7	696	13	C:GO:0005626 C:GO:0005829 P:GO:0009992 P:GO:0008360 C:GO:0005625 P:GO:0009651 P:GO:0006874 C:GO:0031982 F:GO:0005515 P:GO:0007599 C:GO:0005635 P:GO:0008283 C:GO:0005886
pl_xlvo_46f08	ubiquitin-activating enzyme e1	778	6	F:GO:0005524 F:GO:0008641 P:GO:0006512 F:GO:0005515 F:GO:0016874 P:GO:0006464
pl_xlvo_46f09	14-3-3 protein	741	1	F:GO:0019904	-
pl_xlvo_46f10	heme-binding protein 2	583	1	C:GO:0044444
pl_xlvo_46g02		615	4	P:GO:0008015 F:GO:0005515 P:GO:0009086 F:GO:0004489	EC:1.5.1.20,
pl_xlvo_46g05	ccaat enhancer binding protein gamma	766	22	P:GO:0051091 P:GO:0043433 P:GO:0006357 P:GO:0042267 P:GO:0006337 P:GO:0030183 F:GO:0016563 F:GO:0046982 P:GO:0043353 F:GO:0043565 F:GO:0003700 P:GO:0006338 F:GO:0003690 F:GO:0042803 P:GO:0001889 P:GO:0016071 F:GO:0008134 C:GO:0005634 F:GO:0016564 P:GO:0045739 P:GO:0045078 F:GO:0046983
pl_xlvo_47a12	copper chaperone	714	7	P:GO:0006825 F:GO:0032767 P:GO:0006979 P:GO:0006878 F:GO:0016531 P:GO:0030001 F:GO:0046872
pl_xlvo_47b06	cyp2a13 protein	758	2	F:GO:0016491 C:GO:0044464
pl_xlvo_47b07	cdc42 protein	754	28	P:GO:0007411 P:GO:0046664 P:GO:0008360 P:GO:0007179 P:GO:0030866 P:GO:0030031 P:GO:0007349 P:GO:0046843 P:GO:0048813 C:GO:0005579 C:GO:0016028 F:GO:0005525 P:GO:0030041 P:GO:0006911 P:GO:0035099 P:GO:0007254 P:GO:0042060 P:GO:0007264 P:GO:0007015 C:GO:0005622 P:GO:0007396 P:GO:0045860 P:GO:0035318 P:GO:0030011 P:GO:0045185 C:GO:0005912 F:GO:0003924 P:GO:0050770	EC:3.6.5.1, EC:3.6.5.2, EC:3.6.5.3, EC:3.6.5.4,
pl_xlvo_47b10	caspase 3	751	25	P:GO:0001782 F:GO:0016005 F:GO:0030693 P:GO:0030264 P:GO:0008625 P:GO:0043029 P:GO:0009611 P:GO:0007605 F:GO:0005515 P:GO:0006309 P:GO:0007507 P:GO:0045165 P:GO:0051402 P:GO:0009411 P:GO:0045736 C:GO:0005829 P:GO:0008631 F:GO:0004861 P:GO:0046007 P:GO:0006508 P:GO:0030216 P:GO:0001836 P:GO:0043066 P:GO:0030889 P:GO:0030182
pl_xlvo_47c11	small nuclear ribonucleoprotein d3	811	13	C:GO:0005737 P:GO:0007052 P:GO:0030182 F:GO:0003676 C:GO:0005681 F:GO:0005515 P:GO:0007517 C:GO:0030532 P:GO:0048542 P:GO:0007422 P:GO:0000398 P:GO:0016071 C:GO:0030529
pl_xlvo_47e01	defender against cell death 1	782	8	P:GO:0018279 C:GO:0016021 P:GO:0007584 P:GO:0006916 C:GO:0005792 C:GO:0008250 P:GO:0042493 F:GO:0004579	EC:2.4.1.119,
pl_xlvo_47e11	methylmalonylepimerase	756	4	P:GO:0046491 C:GO:0005615 C:GO:0005739 F:GO:0004493	EC:5.1.99.1,
pl_xlvo_47f06	cg31195 cg31195-pa	806	5	F:GO:0003674 C:GO:0016021 C:GO:0016020 P:GO:0007186 C:GO:0005575	-
pl_xlvo_47f12	aldehyde dehydrogenase 1member a2	722	9	P:GO:0042572 P:GO:0031016 P:GO:0042573 P:GO:0048547 P:GO:0007368 P:GO:0022011 P:GO:0009952 P:GO:0022010 F:GO:0004029	EC:1.2.1.3,
pl_xlvo_47h09	no extended memory cg8772-isoform a isoform 1	696	4	P:GO:0006541 P:GO:0007613 P:GO:0007626 C:GO:0005739
pl_xlvo_48a11	catalase	696	5	F:GO:0046872 P:GO:0042744 C:GO:0005778 F:GO:0004096 C:GO:0005739	EC:1.11.1.6,
pl_xlvo_48d05	elongation factor tu	738	6	F:GO:0003746 F:GO:0005525 C:GO:0005739 P:GO:0006414 F:GO:0003924 C:GO:0005622	EC:3.6.5.1, EC:3.6.5.2, EC:3.6.5.3, EC:3.6.5.4,
pl_xlvo_48d11	solute carrier family 37 (glucose-6-phosphate transporter)member 4	677	21	P:GO:0009749 P:GO:0030593 P:GO:0006089 P:GO:0006874 P:GO:0045730 P:GO:0035166 C:GO:0005792 P:GO:0001780 C:GO:0016021 P:GO:0005977 P:GO:0014070 P:GO:0006641 P:GO:0015760 F:GO:0015152 P:GO:0002318 P:GO:0006006 C:GO:0005783 P:GO:0007584 P:GO:0032682 P:GO:0042593 P:GO:0042632
pl_xlvo_48e01	x-box binding protein 1	734	7	C:GO:0005615 P:GO:0030968 F:GO:0043565 F:GO:0046983 F:GO:0003700 C:GO:0005634 P:GO:0006355
pl_xlvo_48e03	protein phosphatase 2 (formerly 2a)catalyticbeta isoform	716	14	P:GO:0006470 F:GO:0030145 F:GO:0008022 P:GO:0006879 F:GO:0008420 P:GO:0006826 P:GO:0046580 F:GO:0019904 F:GO:0046982 C:GO:0000159 F:GO:0017018 C:GO:0005737 F:GO:0005506 C:GO:0005634
pl_xlvo_48f09	kiaa1909 protein	753	3	F:GO:0005089 P:GO:0035023 C:GO:0005622	-
pl_xlvo_48f10	carbohydrate (n-acetylgalactosamine 4-0) sulfotransferase 8	759	4	P:GO:0044262 C:GO:0044464 P:GO:0044267 F:GO:0016740
pl_xlvo_48g02	meningioma expressed antigen 5	759	1	F:GO:0003824
pl_xlvo_48g11	spectrin alpha 2	707	5	P:GO:0045162 F:GO:0005515 C:GO:0033268 C:GO:0033270 C:GO:0044424
pl_xlvo_49b07	glutamine synthetase	755	3	C:GO:0005737 F:GO:0004356 P:GO:0006542	EC:6.3.1.2,
pl_xlvo_49e09	gipc pdz domain containingmember 3	709	3	F:GO:0005515 F:GO:0016299 P:GO:0007242
pl_xlvo_49f07	tetraspanin	709	6	P:GO:0007601 F:GO:0003674 C:GO:0016021 C:GO:0005579 C:GO:0016020 P:GO:0008150	-
pl_xlvo_49f12	stromal cell derived factor 2-like protein	728	0		-
pl_xlvo_49g03	receptor protein-tyrosine phosphatase 10d	742	7	C:GO:0005886 F:GO:0005001 P:GO:0006470 F:GO:0004728 F:GO:0004725 P:GO:0016311 F:GO:0016791
pl_xlvo_49g06	protein	731	1	F:GO:0004867	-
pl_xlvo_49h03	stress-induced-phosphoprotein 1 (hsp70 hsp90-organizing protein)	677	2	C:GO:0005737 C:GO:0043231
pl_xlvo_50a03	novel protein	715	5	P:GO:0008380 P:GO:0006915 F:GO:0005515 P:GO:0006950 C:GO:0005634
pl_xlvo_50a09	phosphoglycerate kinase	785	5	F:GO:0004618 P:GO:0016310 F:GO:0005524 P:GO:0006096 C:GO:0005829	EC:2.7.2.3,
pl_xlvo_50c01	nuclear import 7 homolog	702	4	F:GO:0003723 P:GO:0042255 C:GO:0005634 F:GO:0005515
pl_xlvo_50d09	small nuclear ribonucleoprotein d1 polypeptide 16kda	736	9	C:GO:0005737 C:GO:0005732 F:GO:0031202 C:GO:0005681 F:GO:0005515 C:GO:0030532 P:GO:0000245 P:GO:0016071 C:GO:0030529
pl_xlvo_50d12	iron-sulfur cluster scaffold homolog	708	4	F:GO:0005506 P:GO:0016226 F:GO:0051536 F:GO:0005515
pl_xlvo_50e08	solute carrier family 6member 6	758	5	P:GO:0006810 F:GO:0005328 C:GO:0005887 P:GO:0006836 C:GO:0016020
pl_xlvo_50e09	protein	780	0		-
pl_xlvo_50f03	thiopurine s-methyltransferase	738	1	C:GO:0016020
pl_xlvo_50f11	serine proteinase	640	4	F:GO:0008233 F:GO:0004252 P:GO:0006508 F:GO:0003824
pl_xlvo_51a07	mgc81162 protein	744	2	F:GO:0003674 C:GO:0005575	-
pl_xlvo_51a09	calmodulin	774	2	P:GO:0007049 F:GO:0005509
pl_xlvo_51b02	riken cdnaisoform cra_a	713	0		-
pl_xlvo_51b08	eukaryotic translation initiation factor 3 subunit 7	766	2	P:GO:0006413 F:GO:0003743
pl_xlvo_51c01	nadh dehydrogenase 1 alpha subcomplex subunit 5	771	5	F:GO:0008137 C:GO:0016020 C:GO:0005739 C:GO:0005743 P:GO:0006118	EC:1.6.5.3,
pl_xlvo_51d04	elmo ced-12 domain containing 1	742	5	F:GO:0003674 C:GO:0005856 P:GO:0006909 P:GO:0008150 C:GO:0005575	-
pl_xlvo_51d10	vacuolar protein sorting 4a	765	10	C:GO:0005769 F:GO:0005524 P:GO:0016197 C:GO:0031902 F:GO:0008022 F:GO:0042623 C:GO:0005829 F:GO:0017048 C:GO:0048471 P:GO:0015031
pl_xlvo_51f01	ef-hand calcium binding domain 2	778	1	F:GO:0005509
pl_xlvo_51f07	glutathione s-transferase theta 1	707	4	C:GO:0005737 F:GO:0016740 F:GO:0004364 C:GO:0005575	-
pl_xlvo_51g03	mitochondrial malate dehydrogenase precursor	700	10	F:GO:0005488 F:GO:0030060 P:GO:0006108 P:GO:0006100 P:GO:0006099 P:GO:0006096 F:GO:0016491 F:GO:0016615 F:GO:0003824 P:GO:0005975	EC:1.1.1.37,
pl_xlvo_51g06	calmodulin	813	11	C:GO:0016028 P:GO:0016060 F:GO:0005509 C:GO:0000922 P:GO:0007052 P:GO:0005513 P:GO:0051383 F:GO:0032036 P:GO:0016062 P:GO:0016061 P:GO:0006468
pl_xlvo_51g07	nadh dehydrogenasefe-s protein 2	727	7	P:GO:0006979 F:GO:0051287 F:GO:0008137 F:GO:0005506 P:GO:0006810 C:GO:0005747 F:GO:0051539	EC:1.6.5.3,
pl_xlvo_51h07	lipoic acid synthetase	704	6	F:GO:0016992 F:GO:0005506 F:GO:0017140 F:GO:0051539 C:GO:0005739 P:GO:0009107	EC:2.8.1.8,
pl_xlvo_51h09	cobw domain containing protein	699	2	F:GO:0003674 P:GO:0008150	-
pl_xlvo_52b05	polymerase (dna directed)epsilon 2 (p59 subunit)	779	5	F:GO:0003887 P:GO:0006260 F:GO:0003677 C:GO:0005634 P:GO:0006281	EC:2.7.7.7,
pl_xlvo_52b10	protein	420	4	F:GO:0003735 C:GO:0015934 P:GO:0006412 C:GO:0005739	EC:3.6.5.3,
pl_xlvo_52d06	loc495042 protein	725	2	F:GO:0003674 P:GO:0008150	-
pl_xlvo_52d11	proteasomealpha type 5	770	7	C:GO:0005839 F:GO:0005515 F:GO:0004298 P:GO:0006511 F:GO:0004866 C:GO:0005634 F:GO:0004175	EC:3.4.25,
pl_xlvo_52e12	trypsin domain-containing protein	681	1	F:GO:0016787
pl_xlvo_52f02	protein arginine methyltransferase 1	759	12	C:GO:0005737 F:GO:0035242 P:GO:0019919 P:GO:0001701 F:GO:0003676 F:GO:0008469 F:GO:0005515 F:GO:0016275 F:GO:0035241 C:GO:0030529 C:GO:0005634 P:GO:0007166	EC:2.1.1.125, EC:2.1.1.124,
pl_xlvo_52f03	zinc finger ccch-type containing 14	621	2	F:GO:0008270 F:GO:0003676
pl_xlvo_52g11	rae1 rna export 1 homolog	721	7	C:GO:0005737 C:GO:0005643 C:GO:0005856 F:GO:0008017 P:GO:0006406 C:GO:0005640 F:GO:0003723
pl_xlvo_52h01	mgc115632 protein	784	3	C:GO:0016021 F:GO:0005215 P:GO:0006810	-
pl_xlvo_52h04	outer arm dynein lc6	754	9	F:GO:0003777 F:GO:0042623 P:GO:0007476 P:GO:0007283 C:GO:0005868 P:GO:0007018 F:GO:0005515 P:GO:0008407 C:GO:0005737
pl_xlvo_52h07	translation elongation factor 2	711	4	C:GO:0005840 F:GO:0003746 F:GO:0000166 P:GO:0006414
pl_xlvo_53b09	non-specific lipid transfer protein	793	7	C:GO:0005777 P:GO:0007031 F:GO:0003824 C:GO:0005739 P:GO:0008152 F:GO:0016491 F:GO:0005498
pl_xlvo_53d02	arylsulfatase b	753	3	P:GO:0008152 F:GO:0008484 F:GO:0003824	-
pl_xlvo_53d03	atg12 autophagy related 12 homolog	742	5	C:GO:0005737 P:GO:0006915 P:GO:0000045 F:GO:0005515 P:GO:0006512
pl_xlvo_53g04	heat shock 70kda protein 4	626	4	C:GO:0005737 F:GO:0005524 P:GO:0006986 P:GO:0009408
pl_xlvo_53g06	nucleosome assembly protein 1-like 1	729	2	P:GO:0006334 C:GO:0005634
pl_xlvo_53g11	subfamilymember 13	710	6	P:GO:0006457 P:GO:0006915 F:GO:0051082 P:GO:0006950 F:GO:0031072 P:GO:0007283
pl_xlvo_53h05	pyrroline-5-carboxylate dehydrogenase	738	6	F:GO:0003842 F:GO:0004029 P:GO:0006562 F:GO:0009055 C:GO:0005759 P:GO:0006561	EC:1.5.1.12, EC:1.2.1.3,
pl_xlvo_53h11	solute carrier family 6member 5	660	3	P:GO:0006865 C:GO:0016020 F:GO:0015293
pl_xlvo_53h12	mitochondrial ribosomal protein l28	687	5	C:GO:0005840 P:GO:0044237 P:GO:0010467 P:GO:0044238 C:GO:0005739
pl_xlvo_54b07	nlgn4 isoform 5	737	4	C:GO:0016021 P:GO:0007155 C:GO:0016020 F:GO:0005515	-
pl_xlvo_54b11	calmodulin	797	19	P:GO:0006468 P:GO:0016062 F:GO:0016301 P:GO:0016060 F:GO:0005262 F:GO:0031997 P:GO:0006816 C:GO:0016028 F:GO:0005509 C:GO:0005737 F:GO:0032036 P:GO:0051383 P:GO:0005513 P:GO:0007052 P:GO:0043388 F:GO:0019855 C:GO:0005886 P:GO:0016061 C:GO:0000922
pl_xlvo_54d09	riken cdna 5033414d02isoform cra_a	729	4	F:GO:0003674 C:GO:0016021 C:GO:0016020 P:GO:0008150	-
pl_xlvo_54d11	valosin containing protein	758	15	P:GO:0043161 C:GO:0005829 P:GO:0006302 P:GO:0051260 F:GO:0008289 P:GO:0006919 F:GO:0005524 C:GO:0005792 F:GO:0016887 F:GO:0005515 P:GO:0006512 P:GO:0030970 P:GO:0006888 C:GO:0005783 C:GO:0005634
pl_xlvo_54e09	39s ribosomal proteinmitochondrial	750	3	C:GO:0044444 C:GO:0043229 C:GO:0030529
pl_xlvo_54g04	u2 small nuclear ribonucleoprotein	689	0		-
pl_xlvo_54g09	cytoplasmic intermediate filament protein	332	3	C:GO:0005737 C:GO:0005882 F:GO:0005198	-
pl_xlvo_54g10	lactase-phlorizin hydrolase	708	14	F:GO:0004553 P:GO:0009744 P:GO:0010040 P:GO:0043627 P:GO:0007584 C:GO:0005903 P:GO:0042493 P:GO:0042594 P:GO:0010288 P:GO:0010045 P:GO:0045471 F:GO:0016740 P:GO:0001666 C:GO:0016020	EC:3.2.1,
pl_xlvo_54g12	mgc84047 protein	752	3	C:GO:0005856 P:GO:0016477 F:GO:0003779
pl_xlvo_54h03	elongation factor-2	690	1	F:GO:0000166
pl_xlvo_55a11	step ii splicing factor slu7	606	7	F:GO:0030628 C:GO:0005681 F:GO:0000386 C:GO:0030532 C:GO:0016607 F:GO:0008270 P:GO:0000389
pl_xlvo_55a12	sodiumnonvoltage-gated 1 beta	1762	5	P:GO:0006811 C:GO:0016020 F:GO:0005216 F:GO:0005272 P:GO:0006814
pl_xlvo_55b08	dbh-like 2	2082	6	F:GO:0004497 F:GO:0005507 F:GO:0004500 P:GO:0006584 F:GO:0003824 P:GO:0009987	-
pl_xlvo_55c08	member ras oncogene family	758	9	P:GO:0007264 C:GO:0008021 P:GO:0017157 P:GO:0007269 F:GO:0005515 F:GO:0003924 P:GO:0015031 F:GO:0005525 C:GO:0005886	EC:3.6.5.1, EC:3.6.5.2, EC:3.6.5.3, EC:3.6.5.4,
pl_xlvo_55c11	uncoordinated family member (unc-51)	739	8	P:GO:0007411 F:GO:0004674 P:GO:0040024 P:GO:0010171 P:GO:0030516 P:GO:0040011 P:GO:0006914 C:GO:0005634	EC:2.7.11,
pl_xlvo_55d02	ribosomal protein l28	435	8	P:GO:0042254 F:GO:0003735 F:GO:0003723 F:GO:0005515 C:GO:0022625 P:GO:0006412 C:GO:0005622 C:GO:0005840	EC:3.6.5.3,
pl_xlvo_55e05	transportin 1	746	7	F:GO:0008565 P:GO:0000060 C:GO:0005643 F:GO:0008139 F:GO:0005515 C:GO:0005737 P:GO:0000059
pl_xlvo_55e10	nol5 protein	740	0		-
pl_xlvo_55f07	sterol regulatory element binding factor 1	728	11	P:GO:0006629 P:GO:0008610 P:GO:0009267 P:GO:0045449 F:GO:0005515 C:GO:0044425 C:GO:0044444 F:GO:0003700 F:GO:0032810 F:GO:0003704 C:GO:0005634
pl_xlvo_55g04	ribophorin ii	668	4	C:GO:0005789 F:GO:0004579 C:GO:0008250 P:GO:0018279
pl_xlvo_56a03	mgc83411 protein	794	6	P:GO:0006629 F:GO:0016787 F:GO:0003824 F:GO:0004806 P:GO:0016042 C:GO:0005576	-
pl_xlvo_56a05	dolichyl-phosphate mannosyltransferase polypeptide 3	715	1	F:GO:0005515
pl_xlvo_56a12	histone h3	629	4	C:GO:0000786 F:GO:0003677 P:GO:0006334 C:GO:0005634
pl_xlvo_56c03	prp18 pre-mrna processing factor 18 homolog	719	4	P:GO:0008380 F:GO:0019870 C:GO:0005681 P:GO:0006397
pl_xlvo_56c05	vacuolar proton translocating atpase 116 kda subunit a isoform 1 (v-atpase 116-kda isoform a1) (clathrin-coated vesicle synaptic vesicle proton pump 116 kda subunit) (vacuolar proton pump subunit 1) (vacuolar adenosine triphosphataseiso	711	4	F:GO:0005515 P:GO:0006810 C:GO:0016020 C:GO:0031410
pl_xlvo_56d08	axonemal dynein heavy chain 7	461	9	P:GO:0007018 C:GO:0005929 P:GO:0001539 F:GO:0016887 C:GO:0005858 F:GO:0005524 F:GO:0003777 C:GO:0005874 C:GO:0030286
pl_xlvo_56e11	pol polyprotein	723	0		-
pl_xlvo_56e12	mgc80725 protein	707	4	P:GO:0006629 P:GO:0006665 C:GO:0005764 P:GO:0007585	-
pl_xlvo_56f06	pre b-cell leukemia transcription factor 3	733	8	P:GO:0007388 F:GO:0043565 P:GO:0007585 F:GO:0005515 C:GO:0005667 F:GO:0003700 P:GO:0006355 P:GO:0007387
pl_xlvo_56g02	ribosomal protein s25	412	3	F:GO:0003735 C:GO:0022627 P:GO:0006412	EC:3.6.5.3,
pl_xlvo_56g08	talin 2	754	4	C:GO:0005856 C:GO:0030054 F:GO:0005515 F:GO:0005198
pl_xlvo_57a02	domain containing 24	716	3	F:GO:0003676 F:GO:0046872 F:GO:0008270	-
pl_xlvo_57a12	calmodulin	550	1	F:GO:0005509	-
pl_xlvo_57b04	3-phosphoadenosine 5-phosphosulfate synthase 2	781	5	F:GO:0004020 F:GO:0005524 P:GO:0000103 F:GO:0004781 F:GO:0005515	EC:2.7.1.25, EC:2.7.7.4,
pl_xlvo_57b06	c7orf63 protein	785	1	F:GO:0005488	-
pl_xlvo_57b10	riken cdna 0610010k06 gene	665	1	C:GO:0016020
pl_xlvo_57e07	typedomain containing 4	704	4	F:GO:0008233 F:GO:0004222 C:GO:0031012 C:GO:0005576	-
pl_xlvo_57e12	zinc finger protein 521	705	1	C:GO:0005622
pl_xlvo_57f04	splicingarginine serine-rich 2	667	7	P:GO:0006376 C:GO:0016605 F:GO:0003714 C:GO:0005681 F:GO:0003723 C:GO:0016607 F:GO:0000166
pl_xlvo_57f12	afg3 atpase family gene 3-like 2	681	9	C:GO:0005743 F:GO:0004222 P:GO:0030163 F:GO:0005524 F:GO:0051082 C:GO:0016021 F:GO:0017111 P:GO:0006508 F:GO:0008270	EC:3.4.24, EC:3.6.1.15,
pl_xlvo_57h12	mitochondrial processing peptidase beta subunit	776	3	C:GO:0044429 C:GO:0005811 P:GO:0044237
pl_xlvo_58a05	matrix metalloproteinase 14	790	3	C:GO:0044464 F:GO:0003824 F:GO:0046872
pl_xlvo_58a06	mitochondrial ribosomal protein s27	727	4	C:GO:0005739 C:GO:0005840 P:GO:0002119 P:GO:0040007	-
pl_xlvo_58b08	microsomal glutathione s-transferase 3	751	3	C:GO:0016020 C:GO:0005783 F:GO:0004364	EC:2.5.1.18,
pl_xlvo_58c05	h+lysosomal 56 v1 subunit b2	740	20	F:GO:0046961 P:GO:0000003 P:GO:0009792 F:GO:0008553 P:GO:0040007 F:GO:0046933 P:GO:0051453 P:GO:0015988 P:GO:0040011 P:GO:0016337 C:GO:0042470 C:GO:0016469 F:GO:0046872 P:GO:0008340 P:GO:0060142 P:GO:0001666 P:GO:0015986 P:GO:0002119 P:GO:0043071 F:GO:0015078	EC:3.6.3.14, EC:3.6.3.6,
pl_xlvo_58e12	k132l_humaname: full=upf0577 protein kiaa1324-likeame: full=estrogen-induced gene 121-like protein short=heig121l flags: precursor	661	0		-
pl_xlvo_58g06	scblase (phospholipid scramblase) family member (scrm-1)	406	1	F:GO:0005515
pl_xlvo_58h02	ensangg00000011141 protein	701	0		-
pl_xlvo_59a10	nucleoside-diphosphate-sugar epimerase	736	3	F:GO:0003824 F:GO:0005488 P:GO:0008152	-
pl_xlvo_59c02	thioredoxin domain-containing protein 2	680	4	F:GO:0004871 P:GO:0006935 C:GO:0016020 P:GO:0007165	-
pl_xlvo_59c06	ribosomal rna processing 1 homolog	750	1	C:GO:0005730
pl_xlvo_59c07	isocitrate dehydrogenase 1	707	15	P:GO:0006979 P:GO:0006097 C:GO:0005829 P:GO:0048545 C:GO:0005777 C:GO:0005625 F:GO:0030145 P:GO:0008585 P:GO:0006749 P:GO:0006099 F:GO:0004450 F:GO:0000287 P:GO:0014070 P:GO:0006102 F:GO:0050661	EC:1.1.1.42,
pl_xlvo_59c10	rab gdp-dissociation inhibitor	383	6	P:GO:0007269 P:GO:0043087 C:GO:0008021 P:GO:0016192 F:GO:0005093 P:GO:0015031
pl_xlvo_59d02	microtubule-associated protein 1 light chain 3 beta	444	16	C:GO:0005625 C:GO:0043025 F:GO:0008017 C:GO:0005875 C:GO:0030425 F:GO:0019904 C:GO:0005776 C:GO:0030424 C:GO:0031090 P:GO:0007017 P:GO:0006512 P:GO:0032092 C:GO:0005626 C:GO:0031410 P:GO:0006914 C:GO:0005874
pl_xlvo_59e06	glutamyl-prolyl-trna synthetase	781	4	F:GO:0004812 F:GO:0005515 F:GO:0005524 P:GO:0006418
fastabuild.screen.Contig5	chaperonin containingsubunit 5	744	6	P:GO:0006457 C:GO:0005737 F:GO:0051082 F:GO:0005524 F:GO:0005515 P:GO:0044267
fastabuild.screen.Contig9	kv channel interacting proteincalsenilin	711	22	C:GO:0005829 F:GO:0030955 F:GO:0005509 P:GO:0006813 F:GO:0008022 P:GO:0005513 P:GO:0019233 F:GO:0003677 P:GO:0048265 P:GO:0000122 P:GO:0043523 P:GO:0007268 F:GO:0048306 P:GO:0007165 F:GO:0016566 F:GO:0005244 P:GO:0007610 C:GO:0016020 C:GO:0005794 C:GO:0005783 C:GO:0005634 F:GO:0005267
fastabuild.screen.Contig11	ubiquinol-cytochrome c oxidoreductase subunit 9 and rieske iron sulfur protein	743	6	C:GO:0045275 F:GO:0046872 C:GO:0005743 F:GO:0008121 F:GO:0051536 C:GO:0044425	EC:1.10.2.2,
fastabuild.screen.Contig17	ribosomal protein l3	734	8	C:GO:0005730 F:GO:0003735 F:GO:0003723 F:GO:0005515 C:GO:0022625 P:GO:0006412 C:GO:0005622 C:GO:0005840	EC:3.6.5.3,
fastabuild.screen.Contig20	glutamine synthetase	782	4	F:GO:0004356 P:GO:0006542 P:GO:0006807 F:GO:0003824	EC:6.3.1.2,
fastabuild.screen.Contig21	trypsin-like proteinase	715	1	F:GO:0004252	EC:3.4.21,
fastabuild.screen.Contig23	dynein light chain roadblock-type 2	757	7	F:GO:0003777 P:GO:0016319 F:GO:0042623 C:GO:0005868 P:GO:0007018 F:GO:0005515 P:GO:0048813
fastabuild.screen.Contig28	ribosomal protein s13	754	4	C:GO:0005840 F:GO:0003735 P:GO:0006412 C:GO:0005622	EC:3.6.5.3,
fastabuild.screen.Contig31	chaperonin containingsubunit 5	723	0		-
fastabuild.screen.Contig32	protein	718	8	P:GO:0007018 C:GO:0043234 F:GO:0005525 P:GO:0051258 F:GO:0005198 F:GO:0003924 C:GO:0005874 P:GO:0007017	EC:3.6.5.1, EC:3.6.5.2, EC:3.6.5.3, EC:3.6.5.4,
fastabuild.screen.Contig34	protein	773	9	F:GO:0005200 P:GO:0007018 C:GO:0043234 F:GO:0005525 P:GO:0051258 F:GO:0003924 C:GO:0005874 P:GO:0007017 F:GO:0005198	EC:3.6.5.1, EC:3.6.5.2, EC:3.6.5.3, EC:3.6.5.4,
fastabuild.screen.Contig35	trypsin-like proteinase	742	1	F:GO:0004252	EC:3.4.21,
fastabuild.screen.Contig36	ribosomal protein l8e	478	3	C:GO:0005840 F:GO:0003735 P:GO:0006412	EC:3.6.5.3,
fastabuild.screen.Contig37	ribonucleotide reductase m2	717	8	C:GO:0005737 P:GO:0009263 P:GO:0006260 F:GO:0005506 F:GO:0005515 P:GO:0009186 P:GO:0051259 F:GO:0004748	EC:1.17.4.1,
fastabuild.screen.Contig38	adp-ribosylation factor 1	908	22	P:GO:0007276 C:GO:0005829 F:GO:0008565 P:GO:0009792 P:GO:0008360 P:GO:0007264 F:GO:0005057 P:GO:0006471 P:GO:0007155 P:GO:0007269 F:GO:0005515 F:GO:0003924 C:GO:0012505 P:GO:0006886 P:GO:0016197 P:GO:0048488 C:GO:0005794 C:GO:0005783 F:GO:0005525 C:GO:0005886 C:GO:0030017 C:GO:0005622	EC:3.6.5.1, EC:3.6.5.2, EC:3.6.5.3, EC:3.6.5.4,
fastabuild.screen.Contig39	egf-like domain-containing protein	968	1	F:GO:0005509	-
fastabuild.screen.Contig41	hsp70-interacting protein	1014	1	F:GO:0005515
fastabuild.screen.Contig42	reggie protein 1b	804	2	C:GO:0016600 C:GO:0016021
fastabuild.screen.Contig46	cold shock domain protein a	752	11	C:GO:0005737 P:GO:0008380 P:GO:0009409 F:GO:0003714 F:GO:0003702 F:GO:0003723 P:GO:0006397 F:GO:0003700 P:GO:0000122 C:GO:0005634 F:GO:0003690
fastabuild.screen.Contig48	universal minicircle sequence binding protein	1138	4	F:GO:0008026 F:GO:0003676 F:GO:0005524 F:GO:0008270
fastabuild.screen.Contig49	calreticulin	826	18	C:GO:0005829 F:GO:0008270 C:GO:0009897 F:GO:0005509 P:GO:0006457 P:GO:0030866 P:GO:0042981 P:GO:0006355 P:GO:0006611 P:GO:0006874 C:GO:0005615 F:GO:0003677 C:GO:0005792 C:GO:0005788 F:GO:0051082 C:GO:0005578 F:GO:0005529 P:GO:0040020
fastabuild.screen.Contig51	prostaglandin d2 synthasehematopoietic	758	3	F:GO:0016740 F:GO:0004667 P:GO:0006693	EC:5.3.99.2,
fastabuild.screen.Contig52	activated protein kinase c receptor guanine nucleotide-binding protein beta subunit-like protein	668	4	F:GO:0016301 F:GO:0003674 F:GO:0004872 C:GO:0005575	-
fastabuild.screen.Contig57	riken cdna 1700019e19	726	0		-
fastabuild.screen.Contig62	mgc89132 protein	888	1	C:GO:0016021	-
fastabuild.screen.Contig63	ribosomal protein l27a	554	4	C:GO:0005840 F:GO:0003735 P:GO:0006412 C:GO:0005622	EC:3.6.5.3,
fastabuild.screen.Contig65	chromosome 19 open reading frame 22	1275	4	F:GO:0003676 P:GO:0008150 C:GO:0005634 C:GO:0005575	-
fastabuild.screen.Contig66	collagen type vi alpha 6	1050	2	C:GO:0005615 C:GO:0005576	-
fastabuild.screen.Contig68	tektin 1	817	1	C:GO:0005874
fastabuild.screen.Contig70	a kinaseanchor protein 14	801	2	F:GO:0019904 F:GO:0019901
fastabuild.screen.Contig71	slc5a12 protein	1192	9	F:GO:0005215 C:GO:0016021 P:GO:0006814 C:GO:0016020 P:GO:0006811 P:GO:0006810 F:GO:0003674 C:GO:0005575 P:GO:0008150	-
fastabuild.screen.Contig72	calmodulin	767	1	F:GO:0005509	-
fastabuild.screen.Contig73	o-methyltransferase	806	1	F:GO:0008171
fastabuild.screen.Contig75	eukaryotic translation initiation factorsubunit 236kda	669	4	C:GO:0005852 F:GO:0005515 P:GO:0006446 F:GO:0003743
fastabuild.screen.Contig76	fructose-bisphosphate aldolase	1155	4	P:GO:0006096 F:GO:0004332 F:GO:0003824 P:GO:0008152	EC:4.1.2.13,
fastabuild.screen.Contig87	tubulin-specific chaperone a	712	8	C:GO:0005856 P:GO:0007023 C:GO:0005737 F:GO:0051087 P:GO:0007025 C:GO:0005874 P:GO:0007021 F:GO:0051082
fastabuild.screen.Contig90	heat shock protein 90kda betamember 1	1268	14	P:GO:0001666 C:GO:0016529 C:GO:0005829 F:GO:0003723 F:GO:0005509 P:GO:0006457 P:GO:0006916 C:GO:0042470 F:GO:0005524 C:GO:0005788 F:GO:0050750 C:GO:0048471 F:GO:0051082 C:GO:0005783
fastabuild.screen.Contig95	nicotinic acetylcholine receptor beta1 subunit	736	12	F:GO:0004889 F:GO:0005216 F:GO:0030594 C:GO:0016021 C:GO:0016020 C:GO:0045202 P:GO:0006811 P:GO:0006810 C:GO:0030054 F:GO:0005230 F:GO:0004872 C:GO:0045211	-
fastabuild.screen.Contig96	carboxypeptidase a-like	829	3	F:GO:0004182 P:GO:0006508 F:GO:0008270	-
fastabuild.screen.Contig97	protein phosphatasecatalyticbeta isoform	932	11	P:GO:0006470 P:GO:0000910 P:GO:0007049 F:GO:0030145 P:GO:0006879 F:GO:0004722 P:GO:0006826 F:GO:0005515 P:GO:0005977 C:GO:0005737 F:GO:0005506
fastabuild.screen.Contig98	nadh dehydrogenase 1 beta subcomplex subunitmitochondrial precursor	810	3	F:GO:0003954 C:GO:0005739 P:GO:0006118	-
fastabuild.screen.Contig53	glyceraldehyde-3-phosphate dehydrogenase	802	4	C:GO:0005737 F:GO:0051287 P:GO:0006096 F:GO:0004365	EC:1.2.1.12,
fastabuild.screen.Contig100	cg16995 cg16995-pa	1125	1	C:GO:0005576	-
fastabuild.screen.Contig101	leucine rich repeat containing 23	765	1	F:GO:0005515
fastabuild.screen.Contig104	proteasome26snon-6	854	5	C:GO:0005829 F:GO:0016887 C:GO:0000502 F:GO:0005515 P:GO:0006510
fastabuild.screen.Contig105	intraflagellar transport 81 homolog	1114	2	P:GO:0007283 P:GO:0032502
fastabuild.screen.Contig106	atph+mitochondrial f0subunit g	735	4	C:GO:0005753 F:GO:0008553 P:GO:0015986 C:GO:0016469	EC:3.6.3.6,
fastabuild.screen.Contig113	ribosomal protein s3	673	5	F:GO:0003735 F:GO:0003723 F:GO:0005515 C:GO:0022627 P:GO:0006412	EC:3.6.5.3,
fastabuild.screen.Contig130	immune-related protein	660	1	P:GO:0006548	-
fastabuild.screen.Contig132	myosin regulatory light chain	722	1	F:GO:0005509	-
fastabuild.screen.Contig135	ras homolog enriched in brain	829	9	F:GO:0005525 P:GO:0048168 C:GO:0005886 C:GO:0005681 F:GO:0005515 P:GO:0007264 F:GO:0019003 F:GO:0003924 C:GO:0005622	EC:3.6.5.1, EC:3.6.5.2, EC:3.6.5.3, EC:3.6.5.4,
fastabuild.screen.Contig138	ribosomal protein s10	668	1	C:GO:0005840
fastabuild.screen.Contig139	s-phase kinase-associated protein 1a	1133	6	F:GO:0016301 F:GO:0005515 P:GO:0006511 P:GO:0006512 F:GO:0004842 C:GO:0019005	EC:6.3.2.19,
fastabuild.screen.Contig140	zinc finger protein	844	2	F:GO:0008270 F:GO:0003677
fastabuild.screen.Contig142	high mobility group box 3	831	6	P:GO:0045596 C:GO:0043229 P:GO:0030097 C:GO:0000785 F:GO:0003677 C:GO:0005634
fastabuild.screen.Contig147	member of ras oncogene family	824	9	C:GO:0005737 F:GO:0005525 P:GO:0008283 C:GO:0005886 F:GO:0005515 P:GO:0060026 P:GO:0007264 F:GO:0003924 C:GO:0005622	EC:3.6.5.1, EC:3.6.5.2, EC:3.6.5.3, EC:3.6.5.4,
fastabuild.screen.Contig148	cg15828-isoform b	949	3	P:GO:0006869 F:GO:0005319 C:GO:0005615	-
fastabuild.screen.Contig149	beta 2c	1047	12	C:GO:0043234 P:GO:0006928 C:GO:0005874 F:GO:0042288 P:GO:0042267 P:GO:0051258 P:GO:0007018 F:GO:0003924 F:GO:0051082 F:GO:0005198 C:GO:0005737 F:GO:0005525	EC:3.6.5.1, EC:3.6.5.2, EC:3.6.5.3, EC:3.6.5.4,
fastabuild.screen.Contig151	eukaryotic translation initiation factorsubunit m	721	1	F:GO:0005515
fastabuild.screen.Contig152	meningioma expressed antigen 5isoform 1	1025	1	F:GO:0003824
fastabuild.screen.Contig153	heterogeneous nuclear ribonucleoprotein a b	702	9	F:GO:0003729 P:GO:0001837 F:GO:0003688 F:GO:0005515 F:GO:0003700 P:GO:0043193 P:GO:0045892 C:GO:0005737 C:GO:0005634
fastabuild.screen.Contig156	ribosomal protein l30	507	4	C:GO:0005840 F:GO:0003735 P:GO:0006412 C:GO:0005622	EC:3.6.5.3,
fastabuild.screen.Contig158	member of ras oncogene family-like 4	1362	3	F:GO:0000166 F:GO:0005525 P:GO:0007264
fastabuild.screen.Contig159	basic leucine zipper nuclear factor 1	1375	4	P:GO:0009987 P:GO:0006810 F:GO:0005488 C:GO:0005794
fastabuild.screen.Contig160	atph+mitochondrial f1beta polypeptide	1265	11	C:GO:0045261 F:GO:0030228 F:GO:0008553 F:GO:0046933 C:GO:0016021 C:GO:0005743 P:GO:0015986 F:GO:0046872 F:GO:0005524 P:GO:0006898 F:GO:0046961	EC:3.6.3.6, EC:3.6.3.14,
fastabuild.screen.Contig162	heat shock factor binding protein 1	756	2	C:GO:0005634 P:GO:0006950
fastabuild.screen.Contig164	glutamine synthetase2 (glutamate-amonia ligase)	1343	5	P:GO:0006807 F:GO:0016874 F:GO:0004356 P:GO:0006542 F:GO:0003824
fastabuild.screen.Contig165	ribosomal protein l31	456	4	C:GO:0005840 F:GO:0003735 P:GO:0006412 C:GO:0005622	EC:3.6.5.3,
fastabuild.screen.Contig166	scavenger receptor cysteine-rich protein	1179	4	F:GO:0005044 F:GO:0004872 C:GO:0016020 F:GO:0005515	-
fastabuild.screen.Contig170	zgc:158463 protein	1121	2	F:GO:0003674 P:GO:0008150	-
fastabuild.screen.Contig175	natriuretic peptide receptor 2	857	18	F:GO:0004383 F:GO:0017046 F:GO:0004672 C:GO:0016021 P:GO:0007166 F:GO:0008528 P:GO:0008217 F:GO:0042802 C:GO:0005624 F:GO:0005524 F:GO:0016941 P:GO:0007242 F:GO:0005525 C:GO:0005886 P:GO:0006468 P:GO:0006182 P:GO:0009190 F:GO:0016849	EC:4.6.1.2,
fastabuild.screen.Contig176	cg34355 cg34355-pa	943	2	F:GO:0004500 P:GO:0006548	-
fastabuild.screen.Contig178	glutathione s-pi 1	777	3	P:GO:0006749 F:GO:0004364 P:GO:0008152	EC:2.5.1.18,
fastabuild.screen.Contig181	ribosomal protein s14	544	10	P:GO:0006412 F:GO:0003723 F:GO:0003735 C:GO:0022627 P:GO:0030490 F:GO:0005515 P:GO:0000028 P:GO:0045892 C:GO:0005622 C:GO:0005840	EC:3.6.5.3,
fastabuild.screen.Contig183	tektin 2	1156	6	C:GO:0005856 P:GO:0016043 P:GO:0001539 P:GO:0030317 P:GO:0000226 C:GO:0005874
fastabuild.screen.Contig186	member ras oncogene family	767	10	P:GO:0006928 P:GO:0007264 P:GO:0006355 C:GO:0016023 F:GO:0005524 F:GO:0003924 F:GO:0008134 P:GO:0015031 F:GO:0005525 C:GO:0005886	EC:3.6.5.1, EC:3.6.5.2, EC:3.6.5.3, EC:3.6.5.4,
fastabuild.screen.Contig187	heme binding protein 2	813	3	F:GO:0003674 C:GO:0005737 P:GO:0008150	-
fastabuild.screen.Contig189	ribosomal protein l35	743	6	C:GO:0005730 F:GO:0003729 F:GO:0003735 F:GO:0005515 C:GO:0022625 P:GO:0006412	EC:3.6.5.3,
fastabuild.screen.Contig197	growth hormone inducible transmembrane protein	433	2	C:GO:0005579 C:GO:0005739
fastabuild.screen.Contig200	fk506-binding protein	839	4	P:GO:0006457 C:GO:0005737 F:GO:0003755 P:GO:0006936	EC:5.2.1.8,
fastabuild.screen.Contig203	ribosomal protein l39	495	4	P:GO:0000022 F:GO:0003735 C:GO:0022625 P:GO:0006412	EC:3.6.5.3,
fastabuild.screen.Contig207	-	890	-	-	-
fastabuild.screen.Contig211	zinc carboxypeptidase	781	4	F:GO:0004182 P:GO:0006508 F:GO:0008270 F:GO:0004180	-
fastabuild.screen.Contig213	shroom family member 4	759	15	P:GO:0045176 C:GO:0009925 P:GO:0007015 C:GO:0005912 P:GO:0007420 C:GO:0030864 P:GO:0050890 P:GO:0000902 F:GO:0051015 P:GO:0043482 C:GO:0001725 C:GO:0031941 C:GO:0016324 C:GO:0016460 P:GO:0007389
fastabuild.screen.Contig217	taurine transporter	775	8	F:GO:0005369 C:GO:0005887 P:GO:0006836 F:GO:0001761 P:GO:0006520 P:GO:0015734 F:GO:0030977 P:GO:0001762
fastabuild.screen.Contig219	novel protein	913	2	F:GO:0003674 P:GO:0008150	-
fastabuild.screen.Contig222	ribosomal protein s15a	502	9	P:GO:0000022 F:GO:0003735 C:GO:0005811 F:GO:0003723 F:GO:0005515 C:GO:0022627 P:GO:0006412 C:GO:0005622 C:GO:0005840	EC:3.6.5.3,
fastabuild.screen.Contig223	protein phosphatasecatalyticgamma isoform	797	18	P:GO:0006470 P:GO:0030324 C:GO:0043005 F:GO:0043021 P:GO:0006417 F:GO:0030145 C:GO:0045202 C:GO:0043025 F:GO:0042802 P:GO:0051301 C:GO:0005741 P:GO:0007143 F:GO:0004722 P:GO:0005977 C:GO:0005654 P:GO:0048754 F:GO:0005506 F:GO:0016787
fastabuild.screen.Contig225	3-hydroxy-3-methylglutaryl-coenzyme a lyase	1404	9	C:GO:0005615 F:GO:0031406 P:GO:0006637 C:GO:0005743 P:GO:0046951 C:GO:0005759 F:GO:0004419 F:GO:0003824 P:GO:0008152	EC:4.1.3.4,
fastabuild.screen.Contig227	cg9306 cg9306-pa	776	3	C:GO:0005747 P:GO:0006120 F:GO:0003954	-
fastabuild.screen.Contig230	sec61 gamma	718	8	P:GO:0065002 C:GO:0030176 F:GO:0015450 C:GO:0005784 P:GO:0006605 P:GO:0006886 C:GO:0016020 P:GO:0015031
fastabuild.screen.Contig237	dkc1 protein	822	9	C:GO:0005730 F:GO:0016439 C:GO:0005697 F:GO:0003720 F:GO:0003723 F:GO:0030519 P:GO:0000154 F:GO:0004730 P:GO:0031119	EC:5.4.99.12, EC:4.2.1.70,
fastabuild.screen.Contig239	protein	719	5	C:GO:0005856 C:GO:0005737 F:GO:0005524 F:GO:0005198 F:GO:0005515
fastabuild.screen.Contig241	high-mobility group box 2	760	14	F:GO:0003690 P:GO:0006357 C:GO:0000228 P:GO:0006268 F:GO:0008289 F:GO:0008301 P:GO:0007399 F:GO:0003700 P:GO:0006334 C:GO:0000793 C:GO:0048471 F:GO:0003697 P:GO:0006288 P:GO:0048015
fastabuild.screen.Contig242	myosin essential light chain	735	1	F:GO:0005509
fastabuild.screen.Contig244	coiled-coil domain containing 40	1318	0		-
fastabuild.screen.Contig245	delta protein	828	15	P:GO:0000902 P:GO:0048468 P:GO:0001745 P:GO:0001708 P:GO:0009790 P:GO:0007399 P:GO:0048523 P:GO:0009953 P:GO:0007476 P:GO:0051093 F:GO:0005488 P:GO:0048477 C:GO:0016020 P:GO:0006355 P:GO:0007154
fastabuild.screen.Contig251	eukaryotic translation initiation factor 5	1181	4	P:GO:0006413 F:GO:0005488 F:GO:0003743 P:GO:0006446
fastabuild.screen.Contig254	baculoviral iap repeat-containing 3	739	3	P:GO:0042981 F:GO:0005488 C:GO:0005622
fastabuild.screen.Contig255	tetratricopeptide repeat domain 29	799	1	F:GO:0005488	-
fastabuild.screen.Contig257	yth domainmember 2	1014	1	P:GO:0006959
fastabuild.screen.Contig264	ribosomal protein s16	627	6	F:GO:0003735 F:GO:0005515 C:GO:0022627 P:GO:0006412 C:GO:0005622 C:GO:0005840	EC:3.6.5.3,
fastabuild.screen.Contig265	transglutaminase 1	798	7	F:GO:0005488 P:GO:0032502 P:GO:0009987 F:GO:0016740 C:GO:0016020 F:GO:0003810 P:GO:0018149
fastabuild.screen.Contig266	ribosomal protein l19	635	6	F:GO:0003735 F:GO:0003723 C:GO:0022625 P:GO:0006412 C:GO:0005622 C:GO:0005840	EC:3.6.5.3,
fastabuild.screen.Contig267	succinate-gdp-alpha subunit	975	7	F:GO:0005488 C:GO:0005743 F:GO:0003878 P:GO:0006099 F:GO:0004775 F:GO:0003824 P:GO:0008152	EC:2.3.3.8, EC:6.2.1.5,
fastabuild.screen.Contig268	tektin 2	730	4	P:GO:0016043 P:GO:0001539 C:GO:0044464 P:GO:0030317
fastabuild.screen.Contig273	elongation factor 1-alpha	1356	6	F:GO:0003746 F:GO:0005525 C:GO:0005853 C:GO:0005811 P:GO:0006414 F:GO:0003924	EC:3.6.5.1, EC:3.6.5.2, EC:3.6.5.3, EC:3.6.5.4,
fastabuild.screen.Contig274	ribosomal protein l35a	513	5	C:GO:0005840 F:GO:0003735 P:GO:0006412 F:GO:0000049 C:GO:0005622	EC:3.6.5.3,
fastabuild.screen.Contig275	trypsin-like proteinase	726	1	F:GO:0004252	EC:3.4.21,
fastabuild.screen.Contig276	protein phosphatasecatalyticalpha isoform 2	731	14	P:GO:0016568 P:GO:0000910 P:GO:0007126 P:GO:0018991 P:GO:0009792 C:GO:0031965 F:GO:0030145 P:GO:0018996 P:GO:0007067 C:GO:0005694 F:GO:0004721 C:GO:0005737 F:GO:0005506 F:GO:0016787	EC:3.1.3.16,
fastabuild.screen.Contig278	cg8129-isoform b	730	3	P:GO:0008152 F:GO:0030170 F:GO:0016597
fastabuild.screen.Contig279	cell division cycle and apoptosis regulator 1	1371	3	F:GO:0003676 C:GO:0005737 P:GO:0007049	-
fastabuild.screen.Contig280	---NA---	844	2	F:GO:0004748 P:GO:0009186	-
fastabuild.screen.Contig281	tar-binding protein	1449	2	F:GO:0003676 F:GO:0000166
fastabuild.screen.Contig287	radial spoke 3 homolog	1508	0		-
fastabuild.screen.Contig288	60s ribosomal protein l23	498	7	P:GO:0000022 F:GO:0003735 F:GO:0005515 C:GO:0022625 P:GO:0006412 C:GO:0005622 C:GO:0005840	EC:3.6.5.3,
fastabuild.screen.Contig289	cytochrome csubunit	1110	3	F:GO:0004129 C:GO:0005740 P:GO:0006118	-
fastabuild.screen.Contig292	elongation factor 1-beta	1170	4	P:GO:0006412 F:GO:0003746 C:GO:0005853 P:GO:0006414	EC:3.6.5.3,
fastabuild.screen.Contig294	ferritin	1101	5	C:GO:0005737 P:GO:0006879 F:GO:0008199 F:GO:0004322 P:GO:0006826	EC:1.16.3.1,
fastabuild.screen.Contig295	fmrfamide precursor	1781	2	P:GO:0008152 P:GO:0007218	-
fastabuild.screen.Contig296	tropomyosin	784	0		-
fastabuild.screen.Contig298	alpha 1c	1235	8	F:GO:0005200 P:GO:0007018 C:GO:0043234 F:GO:0005525 F:GO:0005515 P:GO:0051258 F:GO:0003924 C:GO:0005874	EC:3.6.5.1, EC:3.6.5.2, EC:3.6.5.3, EC:3.6.5.4,
fastabuild.screen.Contig299	atp synthase h+ transporting mitochondrial f0 complex subunit d variant 2	1144	4	F:GO:0015078 C:GO:0005811 P:GO:0015986 C:GO:0016469
fastabuild.screen.Contig300	arsp1 precursor	761	2	F:GO:0004252 C:GO:0044464	EC:3.4.21,
fastabuild.screen.Contig301	calmodulin 2	771	1	F:GO:0005509
fastabuild.screen.Contig302	ribosomal protein l31	499	4	C:GO:0005840 F:GO:0003735 P:GO:0006412 C:GO:0005622	EC:3.6.5.3,
fastabuild.screen.Contig303	tektin 1	1189	2	C:GO:0005874 P:GO:0000226
fastabuild.screen.Contig306	voltage-dependent anion channel 2	769	4	P:GO:0006820 F:GO:0008308 C:GO:0005579 C:GO:0005741
fastabuild.screen.Contig307	hydroxymethylglutaryl-coenzyme a reductase	1587	2	P:GO:0015936 F:GO:0050662	-
fastabuild.screen.Contig309	pierce 1	796	2	P:GO:0008150 C:GO:0005575	-
fastabuild.screen.Contig311	rab gdp-dissociation inhibitor	1237	6	P:GO:0007269 P:GO:0043087 C:GO:0008021 P:GO:0016192 F:GO:0005093 P:GO:0015031
fastabuild.screen.Contig316	glycine n-methyltransferase	1344	1	F:GO:0016740
fastabuild.screen.Contig318	histone	1193	11	P:GO:0040010 C:GO:0000786 P:GO:0009792 P:GO:0008360 F:GO:0003677 P:GO:0010171 P:GO:0007155 P:GO:0002119 P:GO:0006334 C:GO:0001740 C:GO:0005634
fastabuild.screen.Contig320	sequestosome 1	1295	3	C:GO:0005737 F:GO:0005515 P:GO:0009987
fastabuild.screen.Contig322	carboxypeptidase a2	1244	2	F:GO:0004180 F:GO:0008237
fastabuild.screen.Contig323	eukaryotic translation initiation factorx-chromosomal	1006	7	P:GO:0006413 F:GO:0003723 F:GO:0005515 P:GO:0006810 F:GO:0003743 C:GO:0016020 F:GO:0005215
fastabuild.screen.Contig325	v-maf musculoaponeurotic fibrosarcoma oncogeneprotein b	1042	10	P:GO:0045647 P:GO:0045944 C:GO:0005667 P:GO:0042472 F:GO:0043565 F:GO:0046983 F:GO:0003700 P:GO:0007585 F:GO:0008134 P:GO:0007379
fastabuild.screen.Contig326	caveolin 3	737	5	P:GO:0042693 P:GO:0060035 P:GO:0045214 C:GO:0042383 P:GO:0007520
fastabuild.screen.Contig329	calmodulin	939	1	F:GO:0005509	-
fastabuild.screen.Contig330	chromosome 10 open reading frame 63	848	3	C:GO:0005929 C:GO:0019861 F:GO:0005516	-
fastabuild.screen.Contig331	cytochrome oxidase subunit i	1324	4	F:GO:0046914 C:GO:0005743 F:GO:0016491 C:GO:0044425
fastabuild.screen.Contig332	rho gdp dissociation inhibitoralpha	1427	9	C:GO:0005737 P:GO:0006928 F:GO:0042802 C:GO:0005856 P:GO:0007266 F:GO:0005094 P:GO:0006916 C:GO:0001772 P:GO:0007162
fastabuild.screen.Contig334	creatine kinase b variant 1	764	5	F:GO:0005524 C:GO:0005739 F:GO:0004111 F:GO:0016301 F:GO:0003824	EC:2.7.3.2,
fastabuild.screen.Contig335	tubulin polymerization-promoting protein family member 2	730	10	F:GO:0030528 P:GO:0051094 P:GO:0006355 P:GO:0007292 P:GO:0042592 P:GO:0001541 F:GO:0003677 P:GO:0048522 P:GO:0048468 C:GO:0044424
fastabuild.screen.Contig338	superoxide dismutase	1219	6	F:GO:0005507 P:GO:0006801 F:GO:0004784 F:GO:0016209 F:GO:0008270 F:GO:0046872	EC:1.15.1.1,
fastabuild.screen.Contig339	tektin 3	1857	3	P:GO:0000226 F:GO:0005198 C:GO:0005874	-
fastabuild.screen.Contig340	calcyphosine-like	797	1	F:GO:0005509
fastabuild.screen.Contig342	ribosomal protein l21	588	7	P:GO:0042254 F:GO:0003735 F:GO:0003723 C:GO:0022625 P:GO:0006412 C:GO:0005622 C:GO:0005840	EC:3.6.5.3,
fastabuild.screen.Contig343	nadh-plastoquinone oxidoreductase	791	5	P:GO:0006120 F:GO:0008137 P:GO:0006118 C:GO:0005747 F:GO:0051539	EC:1.6.5.3,
fastabuild.screen.Contig346	cytochrome c oxidase subunit ii	726	1	C:GO:0044464
fastabuild.screen.Contig348	axonemal dynein light chain 1	773	1	F:GO:0005515
fastabuild.screen.Contig349	ubiquitin-conjugating enzyme e2u	868	6	F:GO:0016874 P:GO:0051246 P:GO:0043687 F:GO:0019787 F:GO:0004842 P:GO:0006512	-
fastabuild.screen.Contig352	dynein light chain 2	877	20	F:GO:0003777 F:GO:0008092 P:GO:0040010 C:GO:0030286 P:GO:0009792 C:GO:0005874 C:GO:0016459 P:GO:0040035 P:GO:0035046 C:GO:0005929 P:GO:0010171 P:GO:0002119 P:GO:0007017 P:GO:0008039 P:GO:0046907 P:GO:0040011 C:GO:0019861 P:GO:0002009 C:GO:0005737 C:GO:0005875
fastabuild.screen.Contig354	b-cell translocation geneanti-proliferative	728	16	P:GO:0016477 P:GO:0006979 F:GO:0003712 F:GO:0019900 P:GO:0030308 P:GO:0042981 P:GO:0045766 P:GO:0045449 P:GO:0007286 P:GO:0008285 P:GO:0045663 P:GO:0045603 C:GO:0005737 P:GO:0006479 P:GO:0043085 C:GO:0005634
fastabuild.screen.Contig356	maltase 2	1376	3	F:GO:0003824 P:GO:0005975 F:GO:0043169	-
fastabuild.screen.Contig358	ribosomal protein l22	477	7	F:GO:0008201 F:GO:0003735 F:GO:0003723 C:GO:0022625 P:GO:0006412 C:GO:0005622 C:GO:0005840	EC:3.6.5.3,
fastabuild.screen.Contig359	ribosomal protein s29	335	7	F:GO:0003735 C:GO:0022627 F:GO:0008270 P:GO:0006412 P:GO:0048666 C:GO:0005622 C:GO:0005840	EC:3.6.5.3,
fastabuild.screen.Contig361	ribosomal protein s26	449	5	F:GO:0003735 F:GO:0003723 F:GO:0005515 C:GO:0022627 P:GO:0006412	EC:3.6.5.3,
fastabuild.screen.Contig362	septin 11	782	7	P:GO:0051291 F:GO:0005525 F:GO:0005515 P:GO:0007049 C:GO:0001725 C:GO:0031105 P:GO:0051301
fastabuild.screen.Contig363	centrin	1133	6	F:GO:0005515 C:GO:0044464 P:GO:0009987 F:GO:0005509 P:GO:0001539 C:GO:0009288
fastabuild.screen.Contig364	glutamate-cysteinemodifier subunit	1276	17	P:GO:0006979 C:GO:0005829 P:GO:0051900 P:GO:0006750 C:GO:0005625 P:GO:0051409 F:GO:0004357 F:GO:0035226 P:GO:0006536 F:GO:0046982 P:GO:0042493 P:GO:0043524 P:GO:0050880 C:GO:0017109 P:GO:0006534 P:GO:0035229 F:GO:0016491	EC:6.3.2.2,
fastabuild.screen.Contig367	nadh-ubiquinone oxidoreductase sgdh subunit	736	3	C:GO:0005747 P:GO:0006120 F:GO:0003954	-
fastabuild.screen.Contig370	atp synthase-like protein	798	3	P:GO:0040007 P:GO:0007275 C:GO:0044464
fastabuild.screen.Contig371	radial spokehead-like 1	1306	5	C:GO:0005929 P:GO:0006879 C:GO:0005622 F:GO:0008199 P:GO:0006826
fastabuild.screen.Contig373	peptidyl-prolyl cis-trans isomerase	1049	3	P:GO:0006457 C:GO:0005737 F:GO:0003755	EC:5.2.1.8,
fastabuild.screen.Contig374	protein	1034	1	F:GO:0005509	-
fastabuild.screen.Contig375	non-specific serine threonine protein kinase	1578	10	F:GO:0004674 F:GO:0030145 F:GO:0005524 F:GO:0005515 P:GO:0007275 P:GO:0008283 P:GO:0043066 C:GO:0005737 P:GO:0006468 F:GO:0004672	EC:2.7.11,
fastabuild.screen.Contig376	ef hand family protein	1305	1	F:GO:0005509	-
fastabuild.screen.Contig377	trypsin-like proteinase	691	7	P:GO:0006508 F:GO:0004252 F:GO:0004263 F:GO:0016787 F:GO:0003824 F:GO:0008233 C:GO:0005576	-
fastabuild.screen.Contig379	ubiquinol-cytochrome crieske iron-sulfur polypeptide 1	976	7	C:GO:0045275 F:GO:0005488 C:GO:0005743 F:GO:0008121 P:GO:0006118 C:GO:0016020 F:GO:0016491	EC:1.10.2.2,
fastabuild.screen.Contig380	coiled-coil domain containing 19	1494	1	C:GO:0005625
fastabuild.screen.Contig386	fatty acid desaturase 2	771	3	P:GO:0006633 F:GO:0004768 C:GO:0016021	EC:1.14.19.1,
fastabuild.screen.Contig387	40s ribosomal protein s23	513	6	F:GO:0003735 C:GO:0022627 P:GO:0006412 C:GO:0015935 C:GO:0005622 C:GO:0005840	EC:3.6.5.3,
fastabuild.screen.Contig391	fatty acid desaturase 2	804	4	P:GO:0006633 F:GO:0004768 C:GO:0044425 F:GO:0016491	EC:1.14.19.1,
fastabuild.screen.Contig393	viral iap-associated	894	0		-
fastabuild.screen.Contig395	protein	1414	0		-
fastabuild.screen.Contig397	eukaryotic translation initiation factor 5a	754	6	F:GO:0003743 P:GO:0006413 C:GO:0005840 P:GO:0006915 P:GO:0045727 C:GO:0005634
fastabuild.screen.Contig398	ribosomal protein s13	726	7	F:GO:0003735 F:GO:0003723 F:GO:0005515 C:GO:0022627 P:GO:0006412 C:GO:0005622 C:GO:0005840	EC:3.6.5.3,
fastabuild.screen.Contig399	kallikreinplasma (fletcher factor) 1	900	3	F:GO:0003824 F:GO:0004252 P:GO:0006508
fastabuild.screen.Contig400	ribosomal protein l13	718	4	C:GO:0005840 F:GO:0003735 P:GO:0006412 C:GO:0005622	EC:3.6.5.3,
fastabuild.screen.Contig402	nascent polypeptide-associated complex alpha polypeptide	1103	6	C:GO:0005737 F:GO:0003713 F:GO:0017025 P:GO:0006350 P:GO:0006810 C:GO:0005634
fastabuild.screen.Contig403	ribosomal protein l38	327	7	F:GO:0003735 F:GO:0003723 F:GO:0005515 C:GO:0022625 P:GO:0006412 C:GO:0005622 C:GO:0005840	EC:3.6.5.3,
fastabuild.screen.Contig404	protein	1426	8	P:GO:0007018 C:GO:0043234 F:GO:0005525 P:GO:0051258 F:GO:0005198 F:GO:0003924 C:GO:0005874 P:GO:0007017	EC:3.6.5.1, EC:3.6.5.2, EC:3.6.5.3, EC:3.6.5.4,
fastabuild.screen.Contig405	nadh dehydrogenase subunit 4	889	8	C:GO:0005739 F:GO:0016491 P:GO:0042773 C:GO:0005746 P:GO:0006120 F:GO:0008137 P:GO:0006118 P:GO:0006810	-
fastabuild.screen.Contig406	ribosomal protein l18a	653	7	F:GO:0003735 F:GO:0003723 F:GO:0005515 C:GO:0022625 P:GO:0006412 C:GO:0005622 C:GO:0005840	EC:3.6.5.3,
fastabuild.screen.Contig407	tektin 3	1598	2	P:GO:0000226 C:GO:0005874	-
fastabuild.screen.Contig408	calmodulin	883	13	C:GO:0009288 C:GO:0016028 P:GO:0016060 F:GO:0005509 C:GO:0000922 P:GO:0007052 P:GO:0005513 P:GO:0051383 F:GO:0032036 P:GO:0016062 P:GO:0016061 P:GO:0001539 P:GO:0006468
fastabuild.screen.Contig411	atph+mitochondrial f1alpha subunitcardiac muscle	1846	11	C:GO:0045261 C:GO:0005753 F:GO:0046933 P:GO:0015986 F:GO:0046872 C:GO:0005615 F:GO:0005524 F:GO:0005515 F:GO:0046961 F:GO:0015078 C:GO:0016469	EC:3.6.3.14,
fastabuild.screen.Contig413	cytochrome b	540	2	C:GO:0016020 C:GO:0005739
fastabuild.screen.Contig414	ribosomal protein s27a	816	11	C:GO:0005840 P:GO:0045941 F:GO:0030528 F:GO:0003735 F:GO:0005515 P:GO:0016567 C:GO:0005634 F:GO:0008270 P:GO:0006412 P:GO:0006464 C:GO:0005622	EC:3.6.5.3,
fastabuild.screen.Contig417	fau	567	5	P:GO:0006464 F:GO:0003735 F:GO:0005515 C:GO:0022627 P:GO:0006412	EC:3.6.5.3,
fastabuild.screen.Contig420	acetyl-coenzyme a acyltransferase 2	1203	7	C:GO:0005743 C:GO:0005759 P:GO:0006695 P:GO:0006631 F:GO:0003988 F:GO:0003824 P:GO:0008152	EC:2.3.1.16,
fastabuild.screen.Contig422	dynein light chain lc8-type 2	759	16	F:GO:0003777 F:GO:0008092 C:GO:0005874 C:GO:0016459 F:GO:0042623 P:GO:0007476 P:GO:0007283 C:GO:0005868 C:GO:0005929 P:GO:0007018 P:GO:0008039 C:GO:0019861 P:GO:0008407 C:GO:0005737 C:GO:0005875 P:GO:0007017
fastabuild.screen.Contig424	growth arrest-specific 8	1233	7	C:GO:0005929 P:GO:0008285 C:GO:0005794 F:GO:0005515 C:GO:0009434 P:GO:0030317 C:GO:0005874
fastabuild.screen.Contig425	tektin 4	1407	7	P:GO:0016043 P:GO:0006810 C:GO:0016020 C:GO:0042995 F:GO:0005215 P:GO:0000226 C:GO:0005874
fastabuild.screen.Contig426	heterogeneous nuclear ribonucleoprotein a b	1812	7	P:GO:0043488 F:GO:0003676 F:GO:0005515 P:GO:0006350 P:GO:0040010 C:GO:0005634 F:GO:0000166
fastabuild.screen.Contig427	adenylate kinase 7	1078	3	P:GO:0008152 F:GO:0019201 F:GO:0000166
fastabuild.screen.Contig429	nadh dehydrogenase1 beta18kda	892	9	P:GO:0040010 P:GO:0022900 C:GO:0005746 P:GO:0009792 P:GO:0002119 F:GO:0003954 P:GO:0008340 C:GO:0005739 P:GO:0006118	EC:1.6.99.3,
fastabuild.screen.Contig431	transcription factor iib	1059	4	P:GO:0048813 P:GO:0007517 F:GO:0003700 C:GO:0005634
fastabuild.screen.Contig432	nadh dehydrogenase subunit 5	1318	2	C:GO:0016020 P:GO:0042773
fastabuild.screen.Contig434	signalcubegf-like 1	1242	3	F:GO:0005488 C:GO:0005886 F:GO:0005509
fastabuild.screen.Contig435	light chain 4	949	7	P:GO:0007018 C:GO:0005858 F:GO:0042623 F:GO:0003777 C:GO:0005874 C:GO:0005875 P:GO:0007017
fastabuild.screen.Contig436	protein	761	1	F:GO:0004867	-
fastabuild.screen.Contig437	wd repeat domain 16	1417	1	F:GO:0005515
fastabuild.screen.Contig438	60s ribosomal protein l9	665	4	C:GO:0005840 F:GO:0003735 P:GO:0006412 C:GO:0005622	EC:3.6.5.3,
fastabuild.screen.Contig439	trypsin-like proteinase	864	3	F:GO:0004252 P:GO:0006508 F:GO:0003824	EC:3.4.21,
fastabuild.screen.Contig441	ribosomal protein s17	793	6	F:GO:0003735 F:GO:0003723 C:GO:0022627 P:GO:0006412 C:GO:0005622 C:GO:0005840	EC:3.6.5.3,
fastabuild.screen.Contig443	protein translation factor sui1 homolog	982	5	P:GO:0006413 F:GO:0005515 F:GO:0003743 P:GO:0006417 P:GO:0006412
fastabuild.screen.Contig445	mitochondrial creatine kinase	1395	3	F:GO:0004111 F:GO:0016301 F:GO:0003824	EC:2.7.3.2,
fastabuild.screen.Contig447	ribosomal protein l15	788	5	C:GO:0005840 F:GO:0003723 F:GO:0003735 P:GO:0006412 C:GO:0005622	EC:3.6.5.3,
fastabuild.screen.Contig448	radial spoke head 1 homolog	1487	2	C:GO:0005737 C:GO:0005634
fastabuild.screen.Contig450	non-metastatic cellsproteinexpressed in	720	21	C:GO:0030027 F:GO:0005515 P:GO:0007155 F:GO:0004550 P:GO:0006241 P:GO:0045682 P:GO:0006355 P:GO:0045786 P:GO:0008285 C:GO:0001726 P:GO:0045618 F:GO:0003700 P:GO:0006183 F:GO:0000287 P:GO:0006228 P:GO:0050679 C:GO:0005886 C:GO:0005634 F:GO:0005524 P:GO:0043066 C:GO:0005739	EC:2.7.4.6,
fastabuild.screen.Contig451	trypsin-like proteinase	841	3	F:GO:0004252 P:GO:0006508 F:GO:0003824	EC:3.4.21,
fastabuild.screen.Contig452	camp-dependent protein kinase catalytic subunit alpha	2209	19	P:GO:0018105 F:GO:0004691 C:GO:0005739 P:GO:0046827 P:GO:0051966 C:GO:0005624 F:GO:0005524 C:GO:0031594 F:GO:0005515 P:GO:0043457 P:GO:0046777 P:GO:0001707 C:GO:0005952 C:GO:0005794 C:GO:0005634 C:GO:0005886 F:GO:0004672 P:GO:0006468 F:GO:0004674	EC:2.7.11.11,
fastabuild.screen.Contig453	ribosomal protein l27	606	6	C:GO:0022626 P:GO:0042254 F:GO:0003735 P:GO:0006412 C:GO:0005622 C:GO:0005840	EC:3.6.5.3,
fastabuild.screen.Contig454	ribosomal protein l26	497	9	P:GO:0042254 F:GO:0003735 F:GO:0003723 F:GO:0005515 C:GO:0022625 P:GO:0006412 C:GO:0015934 C:GO:0005622 C:GO:0005840	EC:3.6.5.3,
fastabuild.screen.Contig456	caveolin 1	747	5	P:GO:0030299 P:GO:0048884 P:GO:0060036 P:GO:0007507 C:GO:0016020
fastabuild.screen.Contig457	sec63-like protein	1360	9	F:GO:0004872 C:GO:0005792 P:GO:0006457 F:GO:0005515 F:GO:0008565 C:GO:0016021 C:GO:0005634 C:GO:0005783 P:GO:0006612
fastabuild.screen.Contig458	mitochondrial creatine kinase	1792	3	F:GO:0016772 F:GO:0016301 F:GO:0003824
fastabuild.screen.Contig460	protein	986	5	P:GO:0015865 F:GO:0005488 C:GO:0005743 F:GO:0005471 C:GO:0016021
fastabuild.screen.Contig462	tropomyosin	1437	0		-
fastabuild.screen.Contig463	ribosomal protein s10	634	1	C:GO:0005840
fastabuild.screen.Contig464	ribosomal protein s27	393	11	P:GO:0008283 F:GO:0003735 F:GO:0003723 F:GO:0005515 P:GO:0006829 P:GO:0007165 C:GO:0022627 F:GO:0008270 P:GO:0006412 C:GO:0005622 C:GO:0005840	EC:3.6.5.3,
fastabuild.screen.Contig465	elongation factor-1 gamma	1561	5	F:GO:0005515 P:GO:0040010 P:GO:0000003 P:GO:0009792 P:GO:0006412	EC:3.6.5.3,
fastabuild.screen.Contig466	c-myc binding protein	1487	4	F:GO:0005515 C:GO:0005634 C:GO:0005739 P:GO:0006355
fastabuild.screen.Contig467	ferritin	1173	6	P:GO:0006879 F:GO:0016491 F:GO:0008199 P:GO:0006826 F:GO:0005488 F:GO:0046914
fastabuild.screen.Contig469	actin depolymerizing factor	985	2	C:GO:0005622 F:GO:0003779
fastabuild.screen.Contig470	ribosomal protein s12	575	6	P:GO:0042254 F:GO:0003735 C:GO:0022627 P:GO:0006412 C:GO:0005622 C:GO:0005840	EC:3.6.5.3,
fastabuild.screen.Contig471	eukaryotic translation initiation factorisoform 1	1874	10	F:GO:0003743 C:GO:0016281 F:GO:0003729 F:GO:0008026 F:GO:0000339 F:GO:0005524 F:GO:0005515 P:GO:0006446 F:GO:0003676 F:GO:0004386
fastabuild.screen.Contig472	protein	1083	8	P:GO:0007018 C:GO:0043234 F:GO:0005525 P:GO:0051258 F:GO:0005198 F:GO:0003924 C:GO:0005874 P:GO:0007017	EC:3.6.5.1, EC:3.6.5.2, EC:3.6.5.3, EC:3.6.5.4,
fastabuild.screen.Contig473	ribosomal protein s19	548	4	C:GO:0005840 F:GO:0003735 P:GO:0006412 C:GO:0005622	EC:3.6.5.3,
fastabuild.screen.Contig474	ribosomal protein l27a	560	4	C:GO:0005840 F:GO:0003735 P:GO:0006412 C:GO:0005622	EC:3.6.5.3,
fastabuild.screen.Contig476	chromosome 1 open reading frame 194	816	0		-
fastabuild.screen.Contig477	ribosomal protein l5	1018	9	F:GO:0008097 F:GO:0003735 F:GO:0005515 C:GO:0022625 C:GO:0005634 P:GO:0006412 F:GO:0019843 C:GO:0005622 C:GO:0005840	EC:3.6.5.3,
fastabuild.screen.Contig479	cathepsin l	1421	4	P:GO:0009987 F:GO:0004197 P:GO:0006508 F:GO:0008234	EC:3.4.22,
fastabuild.screen.Contig481	3-hydroxy-3-methylglutaryl coenzyme a reductase	1866	2	P:GO:0015936 F:GO:0050662	-
fastabuild.screen.Contig483	ribosomal protein s6	780	9	P:GO:0042254 F:GO:0003735 F:GO:0003723 F:GO:0005515 P:GO:0042593 C:GO:0022627 C:GO:0005634 P:GO:0006412 C:GO:0048471	EC:3.6.5.3,
fastabuild.screen.Contig484	ribosomal protein s15	578	5	F:GO:0003735 C:GO:0015935 P:GO:0006412 C:GO:0005622 C:GO:0005840	EC:3.6.5.3,
fastabuild.screen.Contig486	ribosomal protein s9	775	6	F:GO:0003735 C:GO:0015935 P:GO:0006412 F:GO:0019843 C:GO:0005622 F:GO:0003723	EC:3.6.5.3,
fastabuild.screen.Contig490	ropporin 1-like	827	2	P:GO:0007165 F:GO:0008603	-
fastabuild.screen.Contig491	guanine nucleotide binding protein (g protein)beta polypeptide 2-like 1	1049	9	C:GO:0005737 F:GO:0004872 P:GO:0008104 C:GO:0043025 C:GO:0005834 P:GO:0007205 F:GO:0005102 F:GO:0005080 F:GO:0003924	EC:3.6.5.1, EC:3.6.5.2, EC:3.6.5.3, EC:3.6.5.4,
fastabuild.screen.Contig492	ribosomal protein l4	1324	7	C:GO:0005840 F:GO:0016491 F:GO:0003735 F:GO:0005515 P:GO:0006412 C:GO:0005622 F:GO:0005507	EC:3.6.5.3,
fastabuild.screen.Contig493	basic transcription factor 3-like 4	863	2	F:GO:0003674 P:GO:0008150	-
fastabuild.screen.Contig494	ubiquitin c	2098	17	P:GO:0006511 P:GO:0006510 P:GO:0006355 P:GO:0042254 P:GO:0009408 P:GO:0006911 F:GO:0005515 P:GO:0006512 P:GO:0006325 C:GO:0005737 C:GO:0005634 P:GO:0006464 F:GO:0003735 C:GO:0005622 C:GO:0005840 P:GO:0006412 F:GO:0004842
fastabuild.screen.Contig495	ribosomal protein l18	780	4	C:GO:0005840 F:GO:0003735 P:GO:0006412 C:GO:0005622	EC:3.6.5.3,
fastabuild.screen.Contig496	14-3-3 proteinbeta alpha	1633	16	P:GO:0009314 C:GO:0045172 P:GO:0007294 P:GO:0007088 F:GO:0004497 P:GO:0007444 P:GO:0008103 P:GO:0000077 F:GO:0019904 F:GO:0004863 P:GO:0046958 C:GO:0005694 P:GO:0007093 C:GO:0005737 C:GO:0005634 P:GO:0009605
fastabuild.screen.Contig497	ribosomal protein s18	573	10	P:GO:0042254 F:GO:0003735 C:GO:0022627 P:GO:0006417 F:GO:0019843 F:GO:0003723 C:GO:0005622 C:GO:0005840 P:GO:0006412 F:GO:0003676
fastabuild.screen.Contig499	protein	1104	8	P:GO:0007018 C:GO:0043234 F:GO:0005525 P:GO:0051258 F:GO:0005198 F:GO:0003924 C:GO:0005874 P:GO:0007017	EC:3.6.5.1, EC:3.6.5.2, EC:3.6.5.3, EC:3.6.5.4,
fastabuild.screen.Contig500	ribosomal protein s7	685	9	C:GO:0005730 P:GO:0042254 F:GO:0003735 F:GO:0003723 F:GO:0005515 C:GO:0022627 P:GO:0006412 C:GO:0005622 C:GO:0005840	EC:3.6.5.3,
fastabuild.screen.Contig501	ribosomal protein sa	1186	10	P:GO:0030855 C:GO:0005719 F:GO:0005055 P:GO:0007507 C:GO:0022627 F:GO:0003735 C:GO:0005622 C:GO:0005840 P:GO:0006412 C:GO:0015935
fastabuild.screen.Contig503	ribosomal protein l23a	621	9	F:GO:0003735 F:GO:0005515 C:GO:0022625 P:GO:0006412 F:GO:0019843 F:GO:0000166 F:GO:0003723 C:GO:0005622 C:GO:0005840	EC:3.6.5.3,
fastabuild.screen.Contig504	ribosomal protein l13a	723	5	F:GO:0003735 C:GO:0015934 P:GO:0006412 C:GO:0005622 C:GO:0005840	EC:3.6.5.3,
fastabuild.screen.Contig505	ribosomal protein l7e	870	5	F:GO:0030528 F:GO:0003735 C:GO:0015934 P:GO:0006412 C:GO:0005840	EC:3.6.5.3,
fastabuild.screen.Contig506	dynein light chain lc8-type 2	754	16	F:GO:0003777 F:GO:0008092 C:GO:0005874 C:GO:0016459 F:GO:0042623 P:GO:0007476 P:GO:0007283 C:GO:0005868 C:GO:0005929 P:GO:0007018 P:GO:0008039 C:GO:0019861 P:GO:0008407 C:GO:0005737 C:GO:0005875 P:GO:0007017
fastabuild.screen.Contig507	heat shock 70kda protein 8	2616	10	C:GO:0009986 P:GO:0051085 C:GO:0042470 P:GO:0051726 P:GO:0006986 F:GO:0005524 F:GO:0051082 F:GO:0042623 C:GO:0005634 P:GO:0009408
fastabuild.screen.Contig508	ribosomal protein l10	805	4	C:GO:0005840 F:GO:0003735 P:GO:0006412 C:GO:0005622	EC:3.6.5.3,
fastabuild.screen.Contig509	s-adenosylhomocysteine hydrolase	1860	3	P:GO:0006730 F:GO:0004013 F:GO:0005488	EC:3.3.1.1,
fastabuild.screen.Contig511	ribosomal protein p1	583	7	F:GO:0003735 C:GO:0005811 C:GO:0022625 P:GO:0006414 C:GO:0005622 C:GO:0005840 P:GO:0006412
fastabuild.screen.Contig514	ribosomal protein s5	764	8	P:GO:0042254 F:GO:0003735 F:GO:0003723 C:GO:0022627 P:GO:0006412 C:GO:0005622 C:GO:0005840 C:GO:0015935	EC:3.6.5.3,
fastabuild.screen.Contig515	alpha 1c	1636	10	F:GO:0005200 P:GO:0007018 C:GO:0043234 F:GO:0005525 F:GO:0005515 P:GO:0051258 F:GO:0003924 C:GO:0005874 P:GO:0007017 F:GO:0005198	EC:3.6.5.1, EC:3.6.5.2, EC:3.6.5.3, EC:3.6.5.4,
fastabuild.screen.Contig516	atp synthase lipid-bindingmitochondrial precursor	1251	6	F:GO:0015078 P:GO:0006811 C:GO:0044425 P:GO:0015986 C:GO:0016020 C:GO:0016469
fastabuild.screen.Contig517	ribosomal protein l10a	749	6	F:GO:0003735 P:GO:0009653 C:GO:0022625 P:GO:0006412 C:GO:0005622 C:GO:0005840	EC:3.6.5.3,
fastabuild.screen.Contig518	park2 co-regulated	781	3	F:GO:0003674 P:GO:0008150 C:GO:0005575	-
fastabuild.screen.Contig519	ribosomal protein p2	533	6	P:GO:0006412 C:GO:0030529 F:GO:0003735 C:GO:0005622 C:GO:0005840 P:GO:0006414	EC:3.6.5.3,
fastabuild.screen.Contig520	beta 2c	1512	13	C:GO:0043234 P:GO:0006928 C:GO:0005874 F:GO:0042288 P:GO:0042267 P:GO:0051258 P:GO:0007018 F:GO:0003924 F:GO:0051082 F:GO:0005198 C:GO:0005737 F:GO:0005525 P:GO:0007017	EC:3.6.5.1, EC:3.6.5.2, EC:3.6.5.3, EC:3.6.5.4,
fastabuild.screen.Contig521	ribosomal protein l14	568	5	C:GO:0030529 F:GO:0003735 C:GO:0005622 C:GO:0005840 P:GO:0006412
fastabuild.screen.Contig522	alpha 1c	1622	10	F:GO:0005200 P:GO:0007018 C:GO:0043234 F:GO:0005525 F:GO:0005515 P:GO:0051258 F:GO:0003924 C:GO:0005874 P:GO:0007017 F:GO:0005198	EC:3.6.5.1, EC:3.6.5.2, EC:3.6.5.3, EC:3.6.5.4,
fastabuild.screen.Contig523	ribosomal protein l6	751	5	C:GO:0030529 F:GO:0003735 C:GO:0005622 C:GO:0005840 P:GO:0006412
fastabuild.screen.Contig524	ribosomal protein l12	752	7	P:GO:0000022 F:GO:0003735 C:GO:0005811 C:GO:0022625 P:GO:0006412 C:GO:0005622 C:GO:0005840	EC:3.6.5.3,
fastabuild.screen.Contig525	poly a bindingcytoplasmic 1	2202	9	C:GO:0005737 P:GO:0008380 C:GO:0005681 F:GO:0008143 P:GO:0006397 F:GO:0008022 F:GO:0000166 F:GO:0003676 F:GO:0003723
fastabuild.screen.Contig527	elongation factor 2	1271	8	P:GO:0000022 F:GO:0003746 F:GO:0005525 C:GO:0005811 F:GO:0005515 C:GO:0005829 P:GO:0006414 F:GO:0003924	EC:3.6.5.1, EC:3.6.5.2, EC:3.6.5.3, EC:3.6.5.4,
fastabuild.screen.Contig529	outer dense fiber of sperm tails 3	2353	5	P:GO:0030154 C:GO:0005737 P:GO:0007275 P:GO:0008150 P:GO:0007283	-
fastabuild.screen.Contig531	ribosomal protein l17	747	7	F:GO:0004871 F:GO:0003735 P:GO:0043123 C:GO:0015934 P:GO:0006412 C:GO:0005622 C:GO:0005840	EC:3.6.5.3,
fastabuild.screen.Contig533	tumortranslationally-controlled 1	1270	6	F:GO:0005509 C:GO:0005771 P:GO:0042981 C:GO:0045298 C:GO:0005615 C:GO:0005737
fastabuild.screen.Contig534	ribosomal protein s3a	858	11	P:GO:0006413 F:GO:0003723 P:GO:0006917 F:GO:0003735 P:GO:0042254 C:GO:0022627 F:GO:0005515 C:GO:0005634 C:GO:0005622 C:GO:0005840 P:GO:0006412
fastabuild.screen.Contig537	ribosomal protein s4	932	11	P:GO:0042254 P:GO:0008283 F:GO:0003735 P:GO:0007275 P:GO:0051726 C:GO:0022627 P:GO:0006412 F:GO:0019843 C:GO:0005622 C:GO:0005840 F:GO:0003723	EC:3.6.5.3,
fastabuild.screen.Contig538	ribosomal protein l11	740	4	C:GO:0005840 F:GO:0003735 P:GO:0006412 C:GO:0005622	EC:3.6.5.3,
fastabuild.screen.Contig539	ribosomal protein s11	639	7	F:GO:0003735 F:GO:0005515 C:GO:0022627 P:GO:0006412 F:GO:0019843 C:GO:0005622 C:GO:0005840	EC:3.6.5.3,
fastabuild.screen.Contig540	ribosomal protein l8	940	6	F:GO:0003735 C:GO:0022625 P:GO:0006412 F:GO:0019843 C:GO:0005622 C:GO:0005840	EC:3.6.5.3,
fastabuild.screen.Contig541	protein	1129	8	P:GO:0007018 C:GO:0043234 F:GO:0005525 P:GO:0051258 F:GO:0005198 F:GO:0003924 C:GO:0005874 P:GO:0007017	EC:3.6.5.1, EC:3.6.5.2, EC:3.6.5.3, EC:3.6.5.4,
fastabuild.screen.Contig542	ribosomal protein s8	799	2	C:GO:0005840 C:GO:0005622
fastabuild.screen.Contig543	ribosomal protein s2	1093	7	F:GO:0003735 F:GO:0003723 C:GO:0022627 P:GO:0006412 C:GO:0005622 C:GO:0005840 C:GO:0015935	EC:3.6.5.3,
fastabuild.screen.Contig544	ribosomal protein l19	1097	6	F:GO:0003735 F:GO:0003723 C:GO:0022625 P:GO:0006412 C:GO:0005622 C:GO:0005840	EC:3.6.5.3,
fastabuild.screen.Contig546	beta 2c	1550	13	C:GO:0043234 P:GO:0006928 C:GO:0005874 F:GO:0042288 P:GO:0042267 P:GO:0051258 P:GO:0007018 F:GO:0003924 F:GO:0051082 F:GO:0005198 C:GO:0005737 F:GO:0005525 P:GO:0007017	EC:3.6.5.1, EC:3.6.5.2, EC:3.6.5.3, EC:3.6.5.4,
fastabuild.screen.Contig547	ribosomal protein l7a	992	5	C:GO:0005840 P:GO:0042254 F:GO:0003735 P:GO:0006412 C:GO:0005622	EC:3.6.5.3,
fastabuild.screen.Contig549	heat shock protein 90	2452	16	C:GO:0005829 P:GO:0042026 P:GO:0006839 C:GO:0005739 F:GO:0030235 P:GO:0001890 P:GO:0009408 C:GO:0042470 F:GO:0005524 F:GO:0030911 P:GO:0007165 F:GO:0051082 P:GO:0006986 P:GO:0045429 F:GO:0042803 P:GO:0006457
fastabuild.screen.Contig550	60s acidic ribosomal protein p0	1329	10	P:GO:0042254 F:GO:0003735 C:GO:0005811 C:GO:0022625 C:GO:0005634 F:GO:0003906 P:GO:0006414 P:GO:0006281 C:GO:0005622 C:GO:0005840	EC:4.2.99.18,
fastabuild.screen.Contig551	actin	1662	11	C:GO:0005737 F:GO:0005200 P:GO:0040035 C:GO:0005856 P:GO:0002119 P:GO:0030036 F:GO:0005515 P:GO:0000910 F:GO:0005524 P:GO:0009792 P:GO:0040007
fastabuild.screen.Contig552	ribosomal protein l3	1296	9	P:GO:0000022 C:GO:0005730 F:GO:0003735 F:GO:0003723 F:GO:0005515 C:GO:0022625 P:GO:0006412 C:GO:0005622 C:GO:0005840	EC:3.6.5.3,
fastabuild.screen.Contig553	alpha 1c	1680	10	F:GO:0005200 P:GO:0007018 C:GO:0043234 F:GO:0005525 F:GO:0005515 P:GO:0051258 F:GO:0003924 C:GO:0005874 P:GO:0007017 F:GO:0005198	EC:3.6.5.1, EC:3.6.5.2, EC:3.6.5.3, EC:3.6.5.4,
fastabuild.screen.Contig554	alpha 1a	1677	11	F:GO:0005200 P:GO:0007018 C:GO:0043234 F:GO:0005525 F:GO:0019904 P:GO:0051258 F:GO:0046982 F:GO:0003924 C:GO:0005874 P:GO:0007017 F:GO:0005198	EC:3.6.5.1, EC:3.6.5.2, EC:3.6.5.3, EC:3.6.5.4,
fastabuild.screen.Contig555	alpha 1a	1614	11	F:GO:0005200 P:GO:0007018 C:GO:0043234 F:GO:0005525 F:GO:0019904 P:GO:0051258 F:GO:0046982 F:GO:0003924 C:GO:0005874 P:GO:0007017 F:GO:0005198	EC:3.6.5.1, EC:3.6.5.2, EC:3.6.5.3, EC:3.6.5.4,
fastabuild.screen.Contig556	elongation factor 1 alpha	2076	5	C:GO:0005737 F:GO:0003746 F:GO:0005525 P:GO:0006414 F:GO:0003924	EC:3.6.5.1, EC:3.6.5.2, EC:3.6.5.3, EC:3.6.5.4,
fastabuild.screen.Contig557	beta 2c	1555	12	C:GO:0043234 P:GO:0006928 C:GO:0005874 F:GO:0042288 P:GO:0042267 P:GO:0051258 P:GO:0007018 F:GO:0003924 F:GO:0051082 F:GO:0005198 C:GO:0005737 F:GO:0005525	EC:3.6.5.1, EC:3.6.5.2, EC:3.6.5.3, EC:3.6.5.4,
