# Supplementary material for: An EST screen from the annelid Pomatoceros lamarckii reveals patterns of gene loss and gain in animals
Source: BMC Evol Biol. 2009 Sep 25;9:240. doi: 10.1186/1471-2148-9-240 (PMC2762978; doi:10.1186/1471-2148-9-240)
Supplement: Additional file 5 — A list of 158 P. lamarckii EST sequences that are conserved uniquely with the Deuterostomia. The table lists 158 P. lamarckii ESTs that are conserved uniquely with the Deuterostomia (E-value less than 10-10). Sequence description, GO terms and Enzyme code are annotated by Blast2GO. The genes for which sequence descriptions and GO terms are not shown here are those that match only predicted proteins from genome data. [file 1471-2148-9-240-S5.XLS]

## Sheet: blast2go_table_27_10_2008
sequence name	seq description	length	#GOs	#GO IDs	Enzyme
pl_xlvo_01a12	mannosec type 2	711	7	F:GO:0005488 F:GO:0005509 F:GO:0004872 C:GO:0016021 C:GO:0016020 F:GO:0005529 P:GO:0006897	-
pl_xlvo_02d07	uncharacterized protein c19orf45	426	0		-
pl_xlvo_02f10	glutathione reductase	654	2	C:GO:0012505 C:GO:0016023	-
pl_xlvo_02g12	cb039_xenla upf0407 protein c2orf39 homolog	403	0		-
pl_xlvo_03b05	c9h6orf115 protein	685	2	F:GO:0003674 P:GO:0008150	-
pl_xlvo_03b06	nuclear receptor interacting protein 2	658	1	F:GO:0003677	-
pl_xlvo_03d09	activating transcription factor 3	696	1	F:GO:0003677
pl_xlvo_03f08	sperm flagellar 2	746	1	F:GO:0046983	-
pl_xlvo_04d02	coiled-coil domain containing 146	486	2	F:GO:0003674 P:GO:0008150	-
pl_xlvo_04e11	protein	704	0		-
pl_xlvo_05g12	mgc128008 protein	518	2	P:GO:0008150 C:GO:0005575	-
pl_xlvo_06b04	a kinaseanchor protein 13	532	9	F:GO:0051018 C:GO:0005737 F:GO:0005524 P:GO:0008104 F:GO:0016301 P:GO:0006941 C:GO:0016459 F:GO:0003774 C:GO:0005863	-
pl_xlvo_06f05	protein	652	3	P:GO:0065007 P:GO:0007275 P:GO:0009987
pl_xlvo_06g06	riken cdna 2700049p18 gene	684	0		-
pl_xlvo_06g08	uncharacterized protein c18orf34	669	11	P:GO:0007512 P:GO:0055009 F:GO:0000166 C:GO:0005737 F:GO:0003779 F:GO:0005524 P:GO:0006941 C:GO:0016459 F:GO:0003774 F:GO:0005516 C:GO:0005863	-
pl_xlvo_07a02	vertebrate growth-associated protein gap-43 homolog	668	1	F:GO:0032027	-
pl_xlvo_07d10	leucine-rich repeat-containing protein c10orf92 homolog	602	1	F:GO:0005515	-
pl_xlvo_08e05	lengsin	604	5	P:GO:0006807 F:GO:0016874 P:GO:0006542 F:GO:0004356 F:GO:0003824	-
pl_xlvo_08e11	novel proteininositol polyphosphate-4-type i	653	0		-
pl_xlvo_09f02	iq motif containing d	709	0		-
pl_xlvo_10f01	progesterone immunomodulatory binding factor 1	640	2	F:GO:0003674 C:GO:0005575	-
pl_xlvo_11h07	iq motif containing k	674	0		-
pl_ylvo_12g03	myosin tail domain-containing protein	622	0		-
pl_xlvo_13d08	member ras oncogene family	732	6	F:GO:0005525 P:GO:0007264 F:GO:0000166 P:GO:0006810 C:GO:0005622 P:GO:0015031	-
pl_xlvo_13g04	spermatogenesis associated 4	722	2	P:GO:0006915 P:GO:0007283
pl_xlvo_14d05	aminoacylase 1-like 2	786	4	P:GO:0006508 F:GO:0008237 F:GO:0016787 F:GO:0046983	-
pl_xlvo_14f01	regulator of g-protein signaling 22	725	2	F:GO:0004871 P:GO:0009968	-
pl_xlvo_14f02	amidohydrolase 2	804	2	P:GO:0008152 F:GO:0003824	-
pl_xlvo_14h03	spermatogenesisserine-rich 1	690	0		-
pl_xlvo_15h06	chromosome 9 open reading frame 135	733	2	C:GO:0016021 C:GO:0016020	-
pl_xlvo_16d02	coiled-coil domain containing 105	722	0		-
pl_xlvo_16e04	ya036_humaname: full=riia domain-containing protein ensp00000357824	774	2	P:GO:0007165 F:GO:0008603	-
pl_xlvo_16f08	chromosome 1 open reading frame 87	808	0		-
pl_xlvo_16g05	von willebrandtype a	685	0		-
pl_xlvo_16h05	iq motif containing g	576	0		-
pl_xlvo_17a03	fk506-binding protein fkbp59 homologue	766	2	P:GO:0006457 F:GO:0005488	-
pl_xlvo_17d04		680	0		-
pl_xlvo_17g12	keratin filament binding	715	3	F:GO:0003674 C:GO:0005737 C:GO:0005856	-
pl_xlvo_19a02		635	0		-
pl_xlvo_19b06	humoral lectin prepropeptide	765	0		-
pl_xlvo_19f11	serine threonine tyrosine interacting-like 1	790	3	P:GO:0009987 F:GO:0003824 F:GO:0005515
pl_xlvo_19h02	progestin and adipoq receptor family member viii	742	6	F:GO:0008289 F:GO:0004872 C:GO:0016021 C:GO:0016020 F:GO:0005496 C:GO:0005886	-
pl_xlvo_19h10	psip1 protein	670	4	P:GO:0006355 P:GO:0006350 F:GO:0003677 C:GO:0005634	-
pl_xlvo_20a05	riken cdna 3100002j23 gene	665	0		-
pl_xlvo_20b03	protein	822	0		-
pl_xlvo_21c08	protein isoform 2	773	16	P:GO:0007018 C:GO:0005929 C:GO:0016020 P:GO:0030030 C:GO:0042995 C:GO:0005874 C:GO:0005737 F:GO:0000166 F:GO:0005524 F:GO:0017111 P:GO:0007275 F:GO:0016887 F:GO:0003777 F:GO:0003774 C:GO:0030286 C:GO:0019861	-
pl_xlvo_21e04	sperm associated antigen 17	334	0		-
pl_xlvo_21f03	coiled-coil domain containing 11	708	3	F:GO:0003674 P:GO:0008150 C:GO:0005575	-
pl_xlvo_21h03	spermatogenesis associated 18	753	1	P:GO:0007283
pl_xlvo_22a05	cg18508	392	1	P:GO:0045454
pl_xlvo_22c07	isoform cra_b	583	0		-
pl_xlvo_24e02	udp-galactopyranose mutase	708	1	F:GO:0003824
pl_xlvo_24f02	chromosome 1 open reading frame 201	773	0		-
pl_xlvo_25d01	epithelial stromal interaction 1	384	2	F:GO:0003674 P:GO:0008150	-
pl_xlvo_25d08	chromosome 6 open reading frame 103	219	0		-
pl_xlvo_26d02	organic solute transporter alpha	832	0		-
pl_xlvo_27f04		801	0		-
pl_xlvo_28e02	u7 snrnp-specific sm-like protein lsm10	724	9	C:GO:0015030 P:GO:0006398 P:GO:0006397 C:GO:0030529 C:GO:0005634 P:GO:0008380 P:GO:0016071 F:GO:0003723 C:GO:0005683	-
pl_xlvo_28g11	chromosome 6 open reading frame 125	805	2	P:GO:0008150 C:GO:0005575	-
pl_xlvo_29g04	fibropellin ib	646	1	F:GO:0005509	-
pl_xlvo_30e05	ef-hand calcium binding domain 6	710	4	P:GO:0006355 F:GO:0005509 P:GO:0006350 C:GO:0005634	-
pl_xlvo_30e10	iiig9 protein	739	2	F:GO:0003674 P:GO:0008150	-
pl_xlvo_31b03	novel protein	752	0		-
pl_xlvo_32c11	adp-ribosylglycohydrolase superfamily	764	0		-
pl_xlvo_32e01	coiled-coil domain containing 86	681	4	P:GO:0006355 P:GO:0007548 F:GO:0003700 C:GO:0005634	-
pl_xlvo_33h07	wd repeat domain 52	347	0		-
pl_xlvo_34f10	carboxyl ester lipase (bile salt-stimulated lipase)	695	1	F:GO:0004091	EC:3.1.1, EC:3.1.1.1,
pl_xlvo_34f11	alcohol dehydrogenase	682	8	F:GO:0046872 F:GO:0005488 F:GO:0016491 F:GO:0004022 P:GO:0008152 F:GO:0003824 F:GO:0008270 F:GO:0003939	-
pl_xlvo_34h03	meiosis-specific nuclear structural protein 1	686	4	C:GO:0005882 C:GO:0005635 P:GO:0007126 C:GO:0005634	-
pl_xlvo_34h07	gryzun cg17569-isoform b	672	0		-
pl_xlvo_35a12	protein	738	4	F:GO:0004888 P:GO:0007165 C:GO:0031224 P:GO:0045087	-
pl_xlvo_35c04	2 protein	859	2	P:GO:0015996 F:GO:0047746	-
pl_xlvo_35c05		737	0		-
pl_xlvo_35d05	nucleoporin 62kda	728	25	P:GO:0042059 F:GO:0046966 F:GO:0030528 P:GO:0045941 P:GO:0051028 F:GO:0051425 P:GO:0065002 P:GO:0043407 P:GO:0046580 F:GO:0030159 F:GO:0043130 C:GO:0005737 P:GO:0008285 F:GO:0042169 F:GO:0005487 C:GO:0005643 P:GO:0043123 F:GO:0004674 P:GO:0009755 C:GO:0031074 P:GO:0045742 P:GO:0043072 F:GO:0017056 F:GO:0003682 P:GO:0043066	EC:2.7.11,
pl_xlvo_35h01	tetratricopeptide repeat domain 25	681	2	F:GO:0005515 C:GO:0005737
pl_xlvo_36d01	riken cdna 1700001c02	744	0		-
pl_xlvo_36e03	dpy30 domain containing 1	701	0		-
pl_xlvo_36e12	type i	814	6	P:GO:0006590 F:GO:0008430 C:GO:0043231 F:GO:0004800 C:GO:0044444 C:GO:0016020	EC:1.97.1.10,
pl_xlvo_38a08	aspartyl asparaginyl beta-hydroxylase	777	0		-
pl_xlvo_39d04		763	2	F:GO:0047746 P:GO:0015996	-
pl_xlvo_40a08	keratin filament binding	750	3	C:GO:0045179 F:GO:0005515 C:GO:0045095
pl_xlvo_40a09	histidine rich calcium binding protein	763	5	C:GO:0033017 P:GO:0008016 P:GO:0006118 F:GO:0009055 F:GO:0051536
pl_xlvo_41c08	chromosome 1 open reading frame 189	760	0		-
pl_xlvo_41h06	c14orf166b protein	724	1	F:GO:0005509	-
pl_xlvo_42a07	kinesin motor domain containing protein	770	0		-
pl_xlvo_42g05	neighbor of brca1 gene 1	790	2	F:GO:0046872 F:GO:0008270	-
pl_xlvo_42g06	x-ray radiation resistance associated 1	694	5	P:GO:0010165 F:GO:0003674 C:GO:0005737 F:GO:0005515 C:GO:0005634	-
pl_xlvo_42g08	gene model	739	1	C:GO:0019861	-
pl_xlvo_43b01	loc496098 protein	751	0		-
pl_xlvo_43h06	protein	705	0		-
pl_xlvo_44d12	sialic acid acetylesterase	698	7	C:GO:0005764 F:GO:0001681 F:GO:0016787 C:GO:0005615 P:GO:0008150 F:GO:0004091 C:GO:0005575	-
pl_xlvo_45h12	kinesin family member 9	470	8	C:GO:0005871 F:GO:0000166 F:GO:0003777 P:GO:0007018 F:GO:0003774 C:GO:0005875 P:GO:0007017 C:GO:0005874	-
pl_xlvo_46d06	uncharacterized protein kiaa1529	670	0		-
pl_xlvo_46f03	zinc ring finger protein sag	681	0		-
pl_xlvo_46g07	sjchgc07897 protein	742	0		-
pl_xlvo_46g10		749	0		-
pl_xlvo_46h10	hydroxyprostaglandin dehydrogenase 15-	459	5	P:GO:0006631 F:GO:0005488 P:GO:0051704 F:GO:0016491 P:GO:0022414
pl_xlvo_47e04	---NA---	742	0		-
pl_xlvo_47h10	---NA---	711	0		-
pl_xlvo_48b07	b cell rag associated protein	763	8	F:GO:0050656 F:GO:0016740 C:GO:0016021 C:GO:0016020 P:GO:0019319 C:GO:0000139 C:GO:0005794 F:GO:0050659	-
pl_xlvo_48e04	chromosome 10 open reading frame 92	705	0		-
pl_xlvo_48f10	carbohydrate (n-acetylgalactosamine 4-0) sulfotransferase 8	759	4	P:GO:0044262 C:GO:0044464 P:GO:0044267 F:GO:0016740
pl_xlvo_48h07	gamma tubulin ring protein	713	4	F:GO:0008017 P:GO:0007020 C:GO:0008274 C:GO:0000922
pl_xlvo_49d09	---NA---	696	0		-
pl_xlvo_49d10	endonuclease-reverse transcriptase	708	0		-
pl_xlvo_49f04	uncharacterized protein c8orf74	695	0		-
pl_xlvo_49f06	uncharacterized protein c20orf152 homolog	776	0		-
pl_xlvo_49g05	mgc68877 protein	773	0		-
pl_xlvo_50d04		738	0		-
pl_xlvo_50e04	glycoside hydrolase family 10	817	3	F:GO:0003824 P:GO:0005975 F:GO:0043169	-
pl_xlvo_51e11	coiled-coil domain containing 83	787	0		-
pl_xlvo_52g04	centrosomal protein 110	762	1	C:GO:0005813
pl_xlvo_53h09	a830093i24rik protein	758	0		-
pl_xlvo_54e05	flj46082 protein	776	0		-
pl_xlvo_55a06	tetratricopeptide repeat domain 29	745	1	F:GO:0005488	-
pl_xlvo_57e02	wd repeat domain 65	786	0		-
pl_xlvo_58h11	sh3 and px domains 2a	702	2	C:GO:0044464 F:GO:0005488
pl_xlvo_59e01	novel protein	711	1	F:GO:0005509	-
fastabuild.screen.Contig12	loc557892 protein	780	1	C:GO:0005634	-
fastabuild.screen.Contig27	loc557892 protein	706	1	C:GO:0005634	-
fastabuild.screen.Contig29	wdr13 protein	734	3	F:GO:0003674 P:GO:0008150 C:GO:0005634	-
fastabuild.screen.Contig55	cd037_danre uncharacterized protein c4orf37 homolog	1118	2	P:GO:0008150 C:GO:0005575	-
fastabuild.screen.Contig69		1350	0		-
fastabuild.screen.Contig74	riken cdna 4930415o20 gene	963	0		-
fastabuild.screen.Contig79	spfh domain band 7 family protein	817	2	C:GO:0016021 C:GO:0016020	-
fastabuild.screen.Contig82	transmembrane protein 59-like	1045	5	F:GO:0003674 C:GO:0016021 C:GO:0016020 C:GO:0005624 C:GO:0005575	-
fastabuild.screen.Contig114	kinesin family member 9	1204	9	P:GO:0007018 P:GO:0007017 C:GO:0005875 C:GO:0005874 F:GO:0000166 F:GO:0005524 C:GO:0005871 F:GO:0003777 F:GO:0003774	-
fastabuild.screen.Contig116	ef hand domainmember b	1035	1	F:GO:0005509	-
fastabuild.screen.Contig129	prof1_strpu profilin	794	6	C:GO:0005737 F:GO:0003779 C:GO:0005856 P:GO:0007010 C:GO:0015629 P:GO:0030036	-
fastabuild.screen.Contig134	zincmynd-type containing 12	789	2	F:GO:0008270 C:GO:0005622
fastabuild.screen.Contig136	protein	739	1	P:GO:0006950	-
fastabuild.screen.Contig141	sporozoite threonine-asparagine-rich protein	994	0		-
fastabuild.screen.Contig194	placenta-specific 8	747	2	F:GO:0003674 P:GO:0008150	-
fastabuild.screen.Contig195	protein	1358	0		-
fastabuild.screen.Contig204	uncharacterized protein c20orf152 homolog	838	0		-
fastabuild.screen.Contig205	sjchgc05363 protein	869	0		-
fastabuild.screen.Contig206		889	0		-
fastabuild.screen.Contig215		819	-	-	-
fastabuild.screen.Contig234	mgc84531 protein	1138	0		-
fastabuild.screen.Contig246	protein	841	3	F:GO:0003674 C:GO:0005575 C:GO:0005886	-
fastabuild.screen.Contig256	chromosome 17 open reading frame 37	961	2	P:GO:0045454 F:GO:0008430	-
fastabuild.screen.Contig282	proteasomebeta type 5	761	6	P:GO:0006979 C:GO:0005839 F:GO:0004263 F:GO:0004298 P:GO:0043161 C:GO:0005634	EC:3.4.21.1, EC:3.4.25,
fastabuild.screen.Contig284	loc129881 protein	1031	0		-
fastabuild.screen.Contig291	coiled-coil domain containing 151	985	2	F:GO:0003674 P:GO:0008150	-
fastabuild.screen.Contig315	fam166b protein	1712	2	F:GO:0003674 C:GO:0005575	-
fastabuild.screen.Contig319	capsl protein	853	1	F:GO:0005509	-
fastabuild.screen.Contig347	protein	816	0		-
fastabuild.screen.Contig355	protein	912	3	F:GO:0003674 C:GO:0005575 C:GO:0005886	-
fastabuild.screen.Contig383	chromosome 1 open reading frame 158	1514	0		-
fastabuild.screen.Contig388	ubiquitin-protein ligase-like	1173	2	F:GO:0005515 F:GO:0008270	-
fastabuild.screen.Contig396	hcg1779729 isoform 1	743	1	F:GO:0005509	-
fastabuild.screen.Contig419	espin	868	11	C:GO:0005903 P:GO:0007626 C:GO:0005902 P:GO:0051017 F:GO:0051015 C:GO:0015629 P:GO:0051494 C:GO:0031941 P:GO:0030046 P:GO:0051639 F:GO:0017124	-
fastabuild.screen.Contig423	cq098_humaname: full=uncharacterized protein c17orf98	1225	0		-
fastabuild.screen.Contig430	coiled-coil domain containing 37	1212	2	F:GO:0003674 P:GO:0008150	-
fastabuild.screen.Contig433	tpa_exp: tepp	997	0		-
fastabuild.screen.Contig440	profilin	834	4	P:GO:0030036 F:GO:0003779 C:GO:0015629 C:GO:0005737
fastabuild.screen.Contig444	novel protein	1456	0		-
fastabuild.screen.Contig530	placenta-specific 8	839	2	F:GO:0003674 P:GO:0008150	-
