# Supplementary material for: An EST screen from the annelid Pomatoceros lamarckii reveals patterns of gene loss and gain in animals
Source: BMC Evol Biol. 2009 Sep 25;9:240. doi: 10.1186/1471-2148-9-240 (PMC2762978; doi:10.1186/1471-2148-9-240)
Supplement: Additional file 6 — A list of 23 P. lamarckii EST sequences that are conserved uniquely with the Ecdysozoa. The table lists 23 P. lamarckii ESTs that are conserved uniquely with the Ecdysozoa (E-value less than 10-10). Sequence description, GO terms and Enzyme code are annotated by Blast2GO. The genes for which sequence descriptions and GO terms are not shown here are those that match only predicted proteins from genome data. [file 1471-2148-9-240-S6.XLS]

## Sheet: blast2go_table_27_10_2008
sequence name	seq description	length	#GOs	#GO IDs	Enzyme
pl_xlvo_09c05	cg1298 cg1298-pa	797	0		-
pl_xlvo_13a02	engulfment and cell motilityced-12 homolog	676	6	P:GO:0006915 F:GO:0003674 C:GO:0005856 P:GO:0006909 P:GO:0008150 C:GO:0005575	-
pl_xlvo_17c12	corticotropin releasing hormone binding protein	764	2	P:GO:0009987 F:GO:0005488
pl_xlvo_28a08	cg8844	762	3	P:GO:0006120 C:GO:0005747 F:GO:0003954	EC:1.6.99.3,
pl_xlvo_33c04	heat shock protein 67b2	751	0		-
pl_xlvo_35g08		779	0		-
pl_xlvo_38c12	tetraspan net-5	777	1	C:GO:0016021
pl_xlvo_40g10	death-associated protein	770	2	P:GO:0006915 P:GO:0008624	-
pl_xlvo_48g09	nuclearinterleukin 3 regulated	673	8	F:GO:0043565 F:GO:0003714 F:GO:0046983 F:GO:0003700 C:GO:0005634 P:GO:0006955 P:GO:0006366 P:GO:0006355
pl_xlvo_49e07	aquaporin 3	488	8	P:GO:0006833 C:GO:0016323 C:GO:0016021 C:GO:0016020 F:GO:0015250 C:GO:0005887 F:GO:0005215 P:GO:0006810	-
pl_xlvo_50h05	cg13624-isoform c isoform 1	744	1	F:GO:0005488
pl_xlvo_53b12	pickel cg14779-pa	691	0		-
pl_xlvo_54a07	cg30118 cg30118-pb	718	0		-
pl_xlvo_55c07	cache domain containing 1	773	5	F:GO:0005509 P:GO:0006816 C:GO:0016021 C:GO:0016020 P:GO:0006811	-
pl_xlvo_58g11	cg6583 cg6583-pa	733	0		-
pl_xlvo_59d10	tyra protein	2022	0		-
fastabuild.screen.Contig77	protein	646	3	F:GO:0046872 F:GO:0008270 F:GO:0005515	-
fastabuild.screen.Contig218	scbp3 protein	788	1	F:GO:0005509	-
fastabuild.screen.Contig261	innexin family protein	823	2	C:GO:0005921 P:GO:0040011
fastabuild.screen.Contig384	scbp3 protein	949	1	F:GO:0005509	-
fastabuild.screen.Contig415	troponin t	1083	8	P:GO:0007005 P:GO:0007498 P:GO:0045214 F:GO:0005509 P:GO:0030240 P:GO:0006874 C:GO:0005865 P:GO:0046716
fastabuild.screen.Contig442	tyramine beta hydroxylase	1293	0		-
fastabuild.screen.Contig461	cytochrome c oxidase subunit iv	933	3	C:GO:0044444 F:GO:0004129 P:GO:0006118
