# Supplementary material for: An EST screen from the annelid Pomatoceros lamarckii reveals patterns of gene loss and gain in animals
Source: BMC Evol Biol. 2009 Sep 25;9:240. doi: 10.1186/1471-2148-9-240 (PMC2762978; doi:10.1186/1471-2148-9-240)
Supplement: Additional file 7 — A list of 96 P. lamarckii EST sequences that are conserved only within the Lophotrochozoa. The table lists 96 P. lamarckii ESTs that are conserved only within the Lophotrochozoa (E-value less than 10-10). Domain predictions are from INTERPROSCAN and NCBI Conserved Domains searches. Cellular locations were predicted using PSORT. The ESTs highlighted with blue are only conserved within annelids such as Capitella and Helobdella. [file 1471-2148-9-240-S7.XLS]

## Sheet: Sheet1
Sequences	Blast match/InterProScan results	CDD	PSORT	Capitella	Helobdella	Other annelids	Lottia
pl_xlvo_01a02	AXONEMAL DYNEIN INTERMEDIATE CHAIN POLYPEPTIDE 1 (PTHR12442:SF11)	No matches	nucl: 28.0, mito: 2.0	O	O
pl_xlvo_02c07	No matches	No matches	cyto_nucl: 13.0, nucl: 11.0, cyto: 9.0, extr: 7.0, mito: 5.0		O
pl_xlvo_03e03	SIGNALP	No matches	cyto: 21.5, cyto_nucl: 11.5, mito: 9.0	O	O
pl_xlvo_03h05	No matches	No matches	cyto: 17.5, cyto_nucl: 12.5, nucl: 6.5, extr: 5.0	O			O
pl_xlvo_04g02	IPR017442 Serine/threonine protein kinase-related	cl09925: S_TKc Super-family	cyto_nucl: 16.0, cyto: 15.5, nucl: 9.5, extr: 3.0				O
pl_xlvo_05e10	IPR002048 Calcium-binding EF-hand, SIGNALP	PRK12309: transaldolase/EF-hand domain-containing protein	extr: 29.0	O
pl_xlvo_05f12	IPR006201 Neurotransmitter-gated ion-channel	pfam02931: Neur_chan_LBD	cyto_nucl: 13.0, nucl: 12.0, extr: 11.0, cyto: 8.0	O	O
pl_xlvo_05h01	No matches	No matches	cyto_nucl: 15.8, nucl: 14.5, cyto: 14.0, cyto_plas: 8.	O
pl_xlvo_06e12	No matches	No matches	cyto: 14.5, cyto_nucl: 12.5, nucl: 9.5, extr: 7.0	O
pl_xlvo_08e08	IPR010283 Protein of unknown function DUF887, TLC-like	cl02759: LAG1 Super-family	cysk: 12.0, extr: 8.0, cyto_nucl: 5.5, cyto: 5.0, nucl: 4.0		O
pl_xlvo_08h07	IPR009947 NADH:ubiquinone oxidoreductase subunit B14.5a	pfam07347: CI-B14_5a	mito: 13.0, cyto_nucl: 8.5, cyto: 7.0, extr: 6.0, nucl: 6.0		O
pl_xlvo_09b10	SIGNALP + 4 trans membrane (TM) regions	No matches	cyto: 21.5, cyto_nucl: 11.5, mito: 9.0	O	O		O
pl_xlvo_11h09	No matches	No matches	cyto: 15.0, nucl: 7.0, extr: 6.0, mito: 2.0			O
pl_xlvo_13b10	IPR001526 CD59 antigen	No matches	extr: 27.0, nucl: 2.5, cyto_nucl: 2.5				O
pl_xlvo_15e11	No matches	No matches	mito: 11.0, nucl: 10.0, extr: 4.0, cyto: 3.0, pero: 2.0	O			O
pl_xlvo_16a12	No matches	No matches	nucl: 21.0, extr: 7.0, cyto: 4.0	O			O
pl_xlvo_16h03	SignalP + 1 TM	No matches	extr: 14.5, extr_plas: 9.0, pero: 7.5, mito_pero: 4.8, nucl: 3.0, cyto: 3.0	O
pl_xlvo_18h05	No matches	No matches	nucl: 27.0, cyto: 4.0	O			O
pl_xlvo_19a08	No matches	No matches	cyto: 18.0, cyto_nucl: 14.0, extr: 8.0, nucl: 6.0	O
pl_xlvo_20h07	IPR003103 Apoptosis regulator Bcl-2 protein, BAG	cl02539: BAG Super-family BAG domain. Domain present in Hsp70 regulators.	cyto: 18.5, cyto_nucl: 10.5, extr: 7.0, mito: 4.0	O			O
pl_xlvo_21e02	No matches	No matches	mito: 16.0, cyto: 5.0, nucl: 4.0, extr: 3.0, pero: 2.0				O
pl_xlvo_22f11	IPR015425 Actin-binding FH2	cl03481: FH2 Super-family Formin Homology 2 Domain.	cyto: 19.0, cyto_nucl: 12.0, extr: 10.0	O
pl_xlvo_22g06	No matches	No matches	extr: 26.0, cyto: 5.0	O
pl_xlvo_23a09	gi|74842069|sp|Q86MA7.1|PRQFV_APLCA Protein PRQFV-amide precursor [Contains: AREFV-amide; PRQFV-amide (PRQFVa); VRDFV-amide; VREFV-amide; IREFV-amide]						O
pl_xlvo_23f07	T-CELL RECEPTOR BETA CHAIN (PTHR23268)	No matches	cyto: 17.0, cyto_nucl: 15.5, nucl: 10.0, cysk: 3.0	O	O
pl_xlvo_23h11	SignalP + 1 TM	No matches	extr: 31.0	O
pl_xlvo_24g02	No matches	No matches	extr: 13.0, cyto: 12.0, cyto_nucl: 11.0, nucl: 6.0		O
pl_xlvo_25a06	No matches	No matches	extr: 16.0, cyto: 12.0, mito: 3.0	O			O
pl_xlvo_26c10	SignalP+ 2 TM	No matches	plas: 30.0	O
pl_xlvo_26d08	IPR002035 von Willebrand factor, type A	cl00057: vWFA Super-family	extr: 21.0, pero: 6.0, E.R.: 2.0	O
pl_xlvo_26h02	No matches	No matches	cyto_nucl: 21.5, cyto: 17.0, cyto_plas: 12.0, nucl: 10.5	O	O
pl_xlvo_26h11	SignalP+2 TM	No matches	plas: 18.0, E.R.: 6.0, extr: 5.0	O
pl_xlvo_29e06	SignalP + 1 TM	No matches	extr: 17.0, E.R.: 9.0, plas: 3.0, cyto: 1.5	O
pl_xlvo_30d04	No matches	cl09121: ROK Super-family	cyto: 24.5, cyto_nucl: 13.0, extr: 7.0	O
pl_xlvo_30g02	No matches	No matches	mito: 20.0, cyto_nucl: 8.5, cyto: 6.5	O
pl_xlvo_30g11	No matches	No matches	mito: 12.0, extr: 10.0, nucl: 7.0, cyto_nucl: 6.0			O
pl_xlvo_33f01	IPR000772 Ricin B lectin	No matches	cyto: 23.5, cyto_nucl: 16.5, nucl: 4.5	O	O
pl_xlvo_34a10	No matches	No matches	nucl: 15.0, cyto_nucl: 14.5, cyto: 12.0, extr: 5.0	O			O
pl_xlvo_34f02	ZINC FINGER-CONTAINING (PTHR17614)	No matches	extr: 22.0, cyto: 7.0, cyto_nucl: 6.5			O
pl_xlvo_38c09	IPR002048 Calcium-binding EF-hand	cd00051: EFh	cyto: 19.0, cyto_nucl: 14.0, cyto_plas: 11.5, cyto_pero: 11.3, extr: 5.0, nucl: 3.5	O	O
pl_xlvo_39e12	No matches	No matches	nucl: 18.0, cyto: 9.0, extr: 5.0		O
pl_xlvo_39f01	No matches	No matches	cyto: 24.5, cyto_nucl: 16.5, nucl: 5.5	O			O
pl_xlvo_39g04	No matches	No matches	nucl: 16.5, cyto_nucl: 14.5, cyto: 9.5, extr: 4.0	O
pl_xlvo_40f08	IPR015096 Region of unknown function DUF1897	pfam09005: DUF1897	extr: 22.0, cyto_nucl: 7.5, cyto: 6.5	O	O		O
pl_xlvo_42f05	SignalP	No matches	extr: 31.0	O
pl_xlvo_42g12	1 TM	No matches	cyto: 17.0, plas: 6.0, extr: 5.0, mito: 1.5, E.R._mito: 1.5	O	O		O
pl_xlvo_43b05	No matches	No matches	extr: 13.0, cyto_nucl: 11.5, nucl: 11.0, cyto: 8.0	O
pl_xlvo_44e07	No matches	No matches	nucl: 16.5, cyto_nucl: 11.0, extr: 9.0, cyto: 4.5	O
pl_xlvo_44e11	No matches	No matches	cyto: 17.0, extr: 8.0, nucl: 4.0	O
pl_xlvo_46h01	No matches	No matches	nucl: 17.0, cyto: 8.0, extr: 7.0	O			O
pl_xlvo_47b02	IPR000301 CD9/CD37/CD63 antigen, SignalP + 3 TM	cl02781: tetraspanin_LEL Super-family	extr: 21.0, plas: 9.0	O
pl_xlvo_47b05	IPR012955 CASP, C-terminal, SignalP + 1 TM	pfam08172: CASP_C	extr: 29.0	O
pl_xlvo_47g01	No matches	No matches	mito: 17.0, cyto: 11.5, cyto_nucl: 9.0	O	O
pl_xlvo_48c09	1 TM	No matches	cyto: 8.0, extr: 7.0, plas: 5.0, pero: 5.0, nucl: 3.0, E.R.: 3.0	O
pl_xlvo_50c05	No matches	No matches	cyto_nucl: 20.5, cyto: 16.0, nucl: 13.0	O
pl_xlvo_50c10	No matches	No matches	cyto: 17.5, cyto_nucl: 13.0, cysk: 6.0, nucl: 5.5				O
pl_xlvo_50f02	No matches	No matches	cyto_nucl: 13.2, cyto: 13.0, cyto_plas: 8.7, extr: 6.0, nucl: 5.0, mito: 5.0	O			O
pl_xlvo_51c07	No matches	cl09121: ROK Super-family	cyto: 25.5, cyto_nucl: 15.5, nucl: 4.5	O
pl_xlvo_53d07	No matches	No matches	cyto: 21.5, cyto_nucl: 11.5, extr: 9.0	O			O
pl_xlvo_53g05	No matches	No matches	cyto: 22.5, cyto_nucl: 15.3, cyto_plas: 12.2, nucl: 6.0	O
pl_xlvo_55d01	No matches	No matches	extr: 12.0, cyto: 8.0, mito: 7.5, cyto_nucl: 6.5, E.R._mito: 4.5	O			O
pl_xlvo_55h09	No matches	No matches	mito: 21.5, mito_pero: 12.0, extr: 7.0	O			O
pl_xlvo_56a06	IPR006643 ZASP	smart00735: ZM	nucl: 15.0, cyto_nucl: 14.0, cyto: 9.0, extr: 5.0		O
pl_xlvo_56c01	IPR015880 Zinc finger, C2H2-like	No matches	extr: 27.0, cyto: 4.0	O
pl_xlvo_56c07	No matches	No matches	cyto_nucl: 14.7, cyto: 14.5, nucl: 11.5, cyto_plas: 9.3, extr: 3.0	O			O
pl_xlvo_56f09	IPR000301 CD9/CD37/CD63 antigen, SignalP + 1TM	No matches	extr: 32.0			O
pl_xlvo_56h04	No matches	No matches	nucl: 23.0, mito: 8.0	O
pl_xlvo_57h08	IPR001436 Alpha crystallin/Heat shock protein, IPR002068 Heat shock protein Hsp20	cl00175: alpha-crystallin-Hsps Super-family	cyto: 19.5, cyto_nucl: 12.5, nucl: 4.5, extr: 4.0				O
pl_xlvo_58d06	PTHR14689		cyto: 17.0, pero: 4.0, plas: 3.5, nucl: 3.0, E.R._mito: 3.0, extr_plas: 2.5, mito: 2.0		O		O
pl_xlvo_58g05	No matches	PRK11788: PRK11788	cyto_nucl: 12.5, cyto: 11.0, nucl: 10.0, extr: 7.0, mito: 3.0	O			O
pl_xlvo_58g09	gi|4115501|dbj|BAA36393.1| 29-kDa galactose-binding lectin [Lumbricus terrestris]			O	O
fastabuild.screen.Contig1	No matches	No matches	extr: 29.0	O
fastabuild.screen.Contig22	No matches	No matches	cyto: 17.0, cyto_nucl: 14.0, extr: 7.0, nucl: 5.0	O			O
fastabuild.screen.Contig25	IPR005135 Endonuclease/exonuclease/phosphatase, IPR005829 Sugar transporter, conserved site	No matches	cysk: 25.0, cyto: 4.5, cyto_nucl: 3.5	O
fastabuild.screen.Contig54	IPR001372 Dynein light chain, type 1 and 2	pfam01221: Dynein_light	extr: 14.0, cyto: 14.0, nucl: 2.0				Schistosoma
fastabuild.screen.Contig56	No matches	No matches	cyto: 12.5, mito: 10.0, extr: 8.0, cyto_nucl: 7.5	O
fastabuild.screen.Contig85	IPR000301 CD9/CD37/CD63 antigen, SignalP + 1 TM	cl02781: tetraspanin_LEL Super-family	plas: 20.0, extr_plas: 11.5, cyto: 8.0, mito: 2.	O
fastabuild.screen.Contig92	No matches	cyto: 24.0, nucl: 3.0, pero: 3.0	cyto: 24.0, nucl: 3.0, pero: 3.0	O
fastabuild.screen.Contig102	IPR002048 Calcium-binding EF-hand, IPR012619 Myoactive tetradecapeptides			O
fastabuild.screen.Contig161	No matches	No matches	cyto: 19.5, cyto_nucl: 13.5, mito: 7.0, nucl: 4.5	O			O
fastabuild.screen.Contig167	IPR001304 C-type lectin	cd00037: CLECT	extr: 21.0, cyto_nucl: 7.5, cyto: 6.5, nucl: 3.5		O
fastabuild.screen.Contig180	gi|144952800|gb|ABP04054.1| RNA-binding protein [Pinctada fucata]						O
fastabuild.screen.Contig196	gi|159456|gb|AAA63280.1| FMRFamide precursor protein					O
fastabuild.screen.Contig286	No matches	No matches	cyto: 19.0, cyto_nucl: 13.0, nucl: 5.0, mito: 4.0				O
fastabuild.screen.Contig327	SignalP + 1 TM	No matches	plas: 15.0, extr: 15.0			O
fastabuild.screen.Contig328	Homologous Superfamily (3.30.450.30) [PDB] Actin-Binding Protein	cl00123: PROF Super-family	mito: 17.0, nucl: 9.5, cyto_nucl: 8.5, cyto: 4.5		O
fastabuild.screen.Contig394	IPR001841 Zinc finger, RING-type, IPR013083 Zinc finger, RING/FYVE/PHD-type	No matches	extr: 18.0, cyto: 10.5, cyto_nucl: 7.0			O
fastabuild.screen.Contig401	IPR004827 Basic-leucine zipper (bZIP) transcription factor	No matches	nucl: 26.0, cyto: 4.0	O			O
fastabuild.screen.Contig409	No matches	COG2302: COG2302	cyto: 15.0, cyto_nucl: 14.2, cyto_plas: 9.3, nucl: 9.0, mito: 6.0	O
fastabuild.screen.Contig410	No matches	No matches	nucl: 13.5, cyto_nucl: 12.0, cyto: 9.5, extr: 7.0
fastabuild.screen.Contig416	No matches	No matches	cyto: 16.0, cyto_nucl: 12.5, extr: 9.0, nucl: 5.0	O
fastabuild.screen.Contig421	IPR000435 Tektin
fastabuild.screen.Contig449	No matches	No matches	nucl: 18.0, cyto_nucl: 12.0, mito: 5.0, extr: 4.0, cyto: 4.0	O			Schistosoma
fastabuild.screen.Contig487	IPR000837 Fos transforming protein	No matches	nucl: 23.0, cyto: 8.0	O			O
fastabuild.screen.Contig510	No matches	No matches	extr: 21.0, nucl: 5.5, cyto_nucl: 4.5, mito: 3.0	O	O
fastabuild.screen.Contig545	IPR004827 Basic-leucine zipper (bZIP) transcription factor	No matches	cyto: 18.0, nucl: 8.0, extr: 4.0	O			O
